# Supplementary material for: High-throughput screening of prostate cancer risk loci by single nucleotide polymorphisms sequencing
Source: Nat Commun. 2018 May 22;9:2022. doi: 10.1038/s41467-018-04451-x (PMC5964124; doi:10.1038/s41467-018-04451-x)
Supplement: Supplementary file 4 — Supplementary Data 1 [file 41467_2018_4451_MOESM4_ESM.xlsx]

## Sheet: 374_SNPs_list
Supplementary Data 1. 374 SNPs and their chromosome positions, lead SNPs, eQTL P values and ChIP-seq scores.
			eQTL_data
374_SNPs	chr_Position(hg19)	Position_in_Genome	R2	Lead_SNPs	Lead_SNP_postion(hg19)	eQTL_Gene	eQTL_p-value	Classification_of_p-value	FDR	kb SNP to TSS	*ChIP-seq Score
rs75056606	chr1.150718602	intron	0.61029	rs17599629	150658287	SV2A	1.46692e-08	≤1.96E-7	9.8284e-06	829.168	1
rs3747973	chr1.205677148	intergenic	0.562832	rs1775148	205757824	RAB7L1;LOC284581	6.04E-18;2.97E-49	≤1.96E-7	1.28E-16;5.44E-47	-67.462;-154.059	1
rs823114	chr1.205719532	upstream of gene	0.638416	rs1775148	205757824	RAB7L1;LOC284581	4.93E-23;1.18E-61	≤1.96E-7	3.19E-21;3.26E-59	-25.078;-111.675	3
rs9287718	chr2.10701629	intergenic	0.574226	rs9287719	10710730	NOL10	1.45991e-11	≤1.96E-7	1.45448e-09	-128.483	1
rs4669593	chr2.10701908	intergenic	0.989947	rs9287719	10710730	NOL10	4.35265e-11	≤1.96E-7	1.45448e-09	-128.204	2
rs3814388	chr2.10702099	intergenic	0.989947	rs9287719	10710730	NOL10	4.35363e-11	≤1.96E-7	1.45448e-09	-128.013	1
rs6751436	chr2.10723862	intron	0.565831	rs9287719	10710730	NOL10	3.14042e-11	≤1.96E-7	1.45448e-09	-106.250	1
rs10174605	chr2.10725232	intron	0.639677	rs9287719	10710730	NOL10	3.68092e-11	≤1.96E-7	1.45448e-09	-104.880	2
rs62128635	chr2.10725334	intron	0.575461	rs9287719	10710730	NOL10	3.11375e-11	≤1.96E-7	1.45448e-09	-104.778	3
rs10211190	chr2.10725428	intron	0.634775	rs9287719	10710730	NOL10	4.34228e-11	≤1.96E-7	1.45448e-09	-104.684	3
rs11674433	chr2.10730839	intron	0.994959	rs9287719	10710730	NOL10	7.03721e-11	≤1.96E-7	1.45448e-09	-99.273	3
rs2024431	chr2.10731327	intron	0.994959	rs9287719	10710730	NOL10	7.03721e-11	≤1.96E-7	1.45448e-09	-98.785	3
rs2024432	chr2.10731474	intron	0.639677	rs9287719	10710730	NOL10	2.3739e-11	≤1.96E-7	1.45448e-09	-98.638	2
rs2024433	chr2.10731504	intron	0.633053	rs9287719	10710730	NOL10	2.61646e-11	≤1.96E-7	1.45448e-09	-98.608	2
rs13425171	chr2.10731966	intron	0.575461	rs9287719	10710730	NOL10	1.64753e-11	≤1.96E-7	1.45448e-09	-98.146	1
rs12104950	chr2.10732105	intron	0.639677	rs9287719	10710730	NOL10	2.3739e-11	≤1.96E-7	1.45448e-09	-98.007	1
rs10929682	chr2.10732189	intron	0.994959	rs9287719	10710730	NOL10	7.03721e-11	≤1.96E-7	1.45448e-09	-97.923	1
rs10929683	chr2.10732208	intron	0.639677	rs9287719	10710730	NOL10	2.3739e-11	≤1.96E-7	1.45448e-09	-97.904	1
rs10929684	chr2.10732224	intron	0.639677	rs9287719	10710730	NOL10	2.3739e-11	≤1.96E-7	1.45448e-09	-97.888	1
rs10803724	chr2.10732323	intron	0.639677	rs9287719	10710730	NOL10	2.3739e-11	≤1.96E-7	1.45448e-09	-97.789	1
rs10803725	chr2.10732346	intron	0.636484	rs9287719	10710730	NOL10	2.74073e-12	≤1.96E-7	7.52411e-10	-97.766	1
rs10929685	chr2.10732799	intron	0.639677	rs9287719	10710730	NOL10	2.3739e-11	≤1.96E-7	1.45448e-09	-97.313	2
rs10183359	chr2.10733044	intron	0.639677	rs9287719	10710730	NOL10	2.3739e-11	≤1.96E-7	1.45448e-09	-97.068	2
rs10207885	chr2.10733188	intron	0.639677	rs9287719	10710730	NOL10	2.3739e-11	≤1.96E-7	1.45448e-09	-96.924	2
rs6432107	chr2.10733520	intron	0.94175	rs9287719	10710730	NOL10	1.88265e-10	≤1.96E-7	3.44562e-09	-96.592	1
rs10183880	chr2.10733543	intron	0.531766	rs9287719	10710730	NOL10	1.04638e-09	≤1.96E-7	1.86391e-08	-96.569	1
rs10183883	chr2.10733545	intron	0.590711	rs9287719	10710730	NOL10	1.35314e-09	≤1.96E-7	2.40119e-08	-96.567	1
rs10210859	chr2.10733929	intron	0.994959	rs9287719	10710730	NOL10	7.03721e-11	≤1.96E-7	1.45448e-09	-96.183	2
rs10168351	chr2.10736810	intron	0.575461	rs9287719	10710730	NOL10	1.64753e-11	≤1.96E-7	1.45448e-09	-93.302	1
rs6432109	chr2.10736821	intron	0.980097	rs9287719	10710730	NOL10	6.9405e-11	≤1.96E-7	1.45448e-09	-93.291	1
rs6432110	chr2.10738018	intron	0.989989	rs9287719	10710730	NOL10	7.03556e-11	≤1.96E-7	1.45448e-09	-92.094	2
rs7605461	chr2.10738134	intron	0.989989	rs9287719	10710730	NOL10	7.03556e-11	≤1.96E-7	1.45448e-09	-91.978	5
rs7593496	chr2.10738176	intron	0.989989	rs9287719	10710730	NOL10	7.03556e-11	≤1.96E-7	1.45448e-09	-91.936	6
rs7608498	chr2.10738428	intron	0.989989	rs9287719	10710730	NOL10	7.03556e-11	≤1.96E-7	1.45448e-09	-91.684	5
rs7582775	chr2.10738449	intron	0.989989	rs9287719	10710730	NOL10	7.03556e-11	≤1.96E-7	1.45448e-09	-91.663	5
rs6750891	chr2.10738563	intron	0.989989	rs9287719	10710730	NOL10	7.03556e-11	≤1.96E-7	1.45448e-09	-91.549	2
rs6733416	chr2.10738684	intron	0.985001	rs9287719	10710730	NOL10	6.75147e-11	≤1.96E-7	1.45448e-09	-91.428	2
rs6751398	chr2.10738972	intron	0.989989	rs9287719	10710730	NOL10	7.03556e-11	≤1.96E-7	1.45448e-09	-91.140	1
rs4519489	chr2.10739087	intron	0.989989	rs9287719	10710730	NOL10	7.03556e-11	≤1.96E-7	1.45448e-09	-91.025	2
rs4453662	chr2.10739128	intron	0.989989	rs9287719	10710730	NOL10	7.03556e-11	≤1.96E-7	1.45448e-09	-90.984	2
rs7600695	chr2.10739945	intron	0.994959	rs9287719	10710730	NOL10	7.03721e-11	≤1.96E-7	1.45448e-09	-90.167	1
rs7587114	chr2.10739963	intron	0.994959	rs9287719	10710730	NOL10	7.03721e-11	≤1.96E-7	1.45448e-09	-90.149	1
rs7600728	chr2.10739999	intron	0.994959	rs9287719	10710730	NOL10	7.03721e-11	≤1.96E-7	1.45448e-09	-90.113	1
rs7600820	chr2.10740044	intron	0.994959	rs9287719	10710730	NOL10	7.03721e-11	≤1.96E-7	1.45448e-09	-90.068	1
rs7587231	chr2.10740093	intron	0.994959	rs9287719	10710730	NOL10	7.03721e-11	≤1.96E-7	1.45448e-09	-90.019	1
rs4668691	chr2.10740494	intron	0.994959	rs9287719	10710730	NOL10	7.03721e-11	≤1.96E-7	1.45448e-09	-89.618	3
rs1861299	chr2.10763757	intron	0.575461	rs9287719	10710730	NOL10	2.80559e-11	≤1.96E-7	1.45448e-09	-66.355	2
rs744809	chr2.10789249	intron	0.52217	rs9287719	10710730	NOL10	1.5215e-13	≤1.96E-7	1.0144e-10	-40.863	1
rs759399	chr2.10796883	intron	0.708271	rs9287719	10710730	NOL10	1.69199e-14	≤1.96E-7	1.97413e-11	-33.229	1
rs13394027	chr2.20882056	intergenic	0.921213	rs13385191	20888265	C2orf43	2.59422e-40	≤1.96E-7	5.70728e-39	-140.771	1
rs11884395	chr2.238359366	intergenic	0.625587	rs2292884	238443226	MLPH;RAB17	9.34E-08;8.71E-07	≤1.96E-7	2.08E-06;3.56E-05	-36.512;-140.403	1
rs60671275	chr2.238374318	intergenic	0.649601	rs2292884	238443226	MLPH;RAB17	4.76E-08;3.30E-06	≤1.96E-7	1.31E-06;1.13E-04	-21.560;-125.451	1
rs12474519	chr2.238377012	intergenic	0.584785	rs2292884	238443226	MLPH;RAB17	1.34E-07;5.64E-06	≤1.96E-7	2.90E-06;1.52E-04	-18.866;-122.757	3
rs937395	chr2.238378749	intergenic	0.607015	rs2292884	238443226	MLPH;RAB17	1.23E-07;6.45E-06	≤1.96E-7	2.70E-06;1.65E-04	-17.129;-121.020	1
rs9973650	chr2.238380266	intergenic	0.685849	rs2292884	238443226	MLPH;RAB17	5.10E-07;2.28E-05	0.05>pvalue>1.96E-7	1.04E-05;3.53E-04	-15.612;-119.503	2
rs10929235	chr2.238380272	intergenic	0.67564	rs2292884	238443226	MLPH;RAB17	4.76E-08;4.90E-06	≤1.96E-7	1.31E-06;1.42E-04	-15.606;-119.497	2
rs13408361	chr2.238382899	intergenic	0.713471	rs2292884	238443226	MLPH;RAB17	1.77E-08;1.82E-05	≤1.96E-7	1.08E-06;3.47E-04	-12.979;-116.870	1
rs7571898	chr2.238383028	intergenic	0.713471	rs2292884	238443226	MLPH;RAB17	1.03E-08;1.30E-05	≤1.96E-7	1.08E-06;2.65E-04	-12.850;-116.741	1
rs7569197	chr2.238383073	intergenic	0.713471	rs2292884	238443226	MLPH;RAB17	1.03E-08;1.29E-05	≤1.96E-7	1.08E-06;2.64E-04	-12.805;-116.696	2
rs6722471	chr2.238384046	intergenic	0.700273	rs2292884	238443226	MLPH;RAB17	8.99E-09;3.55E-06	≤1.96E-7	1.08E-06;1.20E-04	-11.832;-115.723	5
rs7584330	chr2.238387228	intergenic	0.634361	rs2292884	238443226	MLPH;RAB17	1.29E-08;2.01E-05	≤1.96E-7	1.08E-06;3.51E-04	-8.650;-112.541	1
rs13432426	chr2.238388631	intergenic	0.634361	rs2292884	238443226	MLPH;RAB17	1.29E-08;2.01E-05	≤1.96E-7	1.08E-06;3.51E-04	-7.247;-111.138	2
rs13390494	chr2.238388792	intergenic	0.634361	rs2292884	238443226	MLPH;RAB17	1.29E-08;2.01E-05	≤1.96E-7	1.08E-06;3.51E-04	-7.086;-110.977	1
rs13386290	chr2.238393136	upstream of gene	0.706836	rs2292884	238443226	MLPH;RAB17	1.03E-08;1.27E-05	≤1.96E-7	1.08E-06;2.61E-04	-2.742;-106.633	1
rs7606177	chr2.238394913	upstream of gene	0.609653	rs2292884	238443226	MLPH;RAB17	1.16E-08;2.74E-05	≤1.96E-7	1.08E-06;4.06E-04	-0.965;-104.856	1
rs66509917	chr2.238395394	intron	0.609653	rs2292884	238443226	MLPH;RAB17	1.17E-08;2.74E-05	≤1.96E-7	1.08E-06;4.06E-04	-0.484;-104.375	4
rs67071074	chr2.238395429	intron	0.706836	rs2292884	238443226	MLPH;RAB17	1.03E-08;1.27E-05	≤1.96E-7	1.08E-06;2.61E-04	-0.449;-104.340	3
rs58057291	chr2.238395479	intron	0.713471	rs2292884	238443226	MLPH;RAB17	1.24E-08;1.87E-05	≤1.96E-7	1.08E-06;3.51E-04	-0.399;-104.290	3
rs880930	chr2.238396872	intron	0.6171	rs2292884	238443226	MLPH;RAB17	1.89E-08;7.64E-05	≤1.96E-7	1.08E-06;1.06E-03	0.994;-102.897	4
rs880932	chr2.238396963	intron	0.6171	rs2292884	238443226	MLPH;RAB17	1.90E-08;7.63E-05	≤1.96E-7	1.08E-06;1.06E-03	1.085;-102.806	3
rs72620830	chr2.238396985	intron	0.6171	rs2292884	238443226	MLPH;RAB17	1.90E-08;7.64E-05	≤1.96E-7	1.08E-06;1.06E-03	1.107;-102.784	3
rs6760842	chr2.238398165	intron	0.731755	rs2292884	238443226	MLPH;RAB17	1.16E-08;1.37E-05	≤1.96E-7	1.08E-06;2.77E-04	2.287;-101.604	3
rs6713555	chr2.238398182	intron	0.623278	rs2292884	238443226	MLPH;RAB17	2.18E-08;8.32E-05	≤1.96E-7	1.08E-06;1.15E-03	2.304;-101.587	3
rs6757376	chr2.238400036	intron	0.629505	rs2292884	238443226	MLPH;RAB17	1.62E-08;3.28E-05	≤1.96E-7	1.08E-06;4.80E-04	4.158;-99.733	1
rs1463795	chr2.238412392	intron	0.751018	rs2292884	238443226	MLPH;RAB17	6.56E-08;1.38E-06	≤1.96E-7	1.61E-06;5.43E-05	16.514;-87.377	1
rs6737888	chr2.238417363	intron	0.818054	rs2292884	238443226	MLPH;RAB17	4.63E-09;4.97E-06	≤1.96E-7	1.08E-06;1.42E-04	21.485;-82.406	1
rs6431544	chr2.238417728	intron	0.818054	rs2292884	238443226	MLPH;RAB17	4.51E-09;4.65E-06	≤1.96E-7	1.08E-06;1.41E-04	21.850;-82.041	1
rs2292879	chr2.238419611	intron	0.824912	rs2292884	238443226	MLPH;RAB17	5.22E-09;4.92E-06	≤1.96E-7	1.08E-06;1.42E-04	23.733;-80.158	1
rs79618460	chr2.238419959	intron	0.500457	rs2292884	238443226	MLPH;RAB17	8.52E-04;1.21E-08	≤1.96E-7	1.05E-02;3.68E-06	24.081;-79.810	1
rs3087553	chr2.238421349	intron	0.710404	rs2292884	238443226	MLPH;RAB17	7.68E-09;8.82E-05	≤1.96E-7	1.08E-06;1.21E-03	25.471;-78.420	2
rs6736468	chr2.238422228	intron	0.588945	rs2292884	238443226	MLPH;RAB17	6.88E-03;3.60E-08	≤1.96E-7	6.77E-02;3.68E-06	26.350;-77.541	1
rs74001383	chr2.238424418	intron	0.598272	rs2292884	238443226	MLPH;RAB17	9.73E-03;3.53E-08	≤1.96E-7	8.49E-02;3.68E-06	28.540;-75.351	1
rs74001384	chr2.238424530	intron	0.598272	rs2292884	238443226	MLPH;RAB17	9.73E-03;3.53E-08	≤1.96E-7	8.49E-02;3.68E-06	28.652;-75.239	1
rs11884238	chr2.238424671	intron	0.598272	rs2292884	238443226	MLPH;RAB17	9.73E-03;3.53E-08	≤1.96E-7	8.49E-02;3.68E-06	28.793;-75.098	3
rs6744807	chr2.238424684	intron	0.589946	rs2292884	238443226	MLPH;RAB17	9.73E-03;3.53E-08	≤1.96E-7	8.49E-02;3.68E-06	28.806;-75.085	3
rs11888077	chr2.238424763	intron	0.549812	rs2292884	238443226	MLPH;RAB17	1.60E-03;5.97E-08	≤1.96E-7	1.92E-02;3.68E-06	28.885;-75.006	3
rs10176842	chr2.238428256	intron	0.891028	rs2292884	238443226	MLPH;RAB17	8.10E-08;1.18E-04	≤1.96E-7	1.86E-06;1.60E-03	32.378;-71.513	1
rs56853932	chr2.238428327	intron	0.621518	rs2292884	238443226	MLPH;RAB17	5.65E-03;5.60E-08	≤1.96E-7	5.64E-02;3.68E-06	32.449;-71.442	1
rs57140815	chr2.238428330	intron	0.542354	rs2292884	238443226	MLPH;RAB17	7.18E-03;5.79E-06	0.05>pvalue>1.96E-7	6.83E-02;1.52E-04	32.452;-71.439	1
rs3751106	chr2.238428418	intron	0.542354	rs2292884	238443226	MLPH;RAB17	7.17E-03;5.78E-06	0.05>pvalue>1.96E-7	6.83E-02;1.52E-04	32.540;-71.351	1
rs75559690	chr2.238428454	intron	0.547036	rs2292884	238443226	MLPH;RAB17	1.68E-03;5.70E-08	≤1.96E-7	2.02E-02;3.68E-06	32.576;-71.315	1
rs3751105	chr2.238428459	intron	0.621518	rs2292884	238443226	MLPH;RAB17	5.64E-03;5.59E-08	≤1.96E-7	5.64E-02;3.68E-06	32.581;-71.310	1
rs10208231	chr2.238433225	intron	0.626828	rs2292884	238443226	MLPH;RAB17	5.35E-03;5.57E-08	≤1.96E-7	5.44E-02;3.68E-06	37.347;-66.544	1
rs10183995	chr2.238433307	intron	0.626828	rs2292884	238443226	MLPH;RAB17	5.35E-03;5.57E-08	≤1.96E-7	5.44E-02;3.68E-06	37.429;-66.462	1
rs10176035	chr2.238433449	intron	0.626828	rs2292884	238443226	MLPH;RAB17	5.35E-03;5.57E-08	≤1.96E-7	5.44E-02;3.68E-06	37.571;-66.320	2
rs11883500	chr2.238434434	intron	0.626828	rs2292884	238443226	MLPH;RAB17	4.85E-03;3.75E-08	≤1.96E-7	5.27E-02;3.68E-06	38.556;-65.335	2
rs11890255	chr2.238434605	intron	0.626828	rs2292884	238443226	MLPH;RAB17	5.35E-03;5.57E-08	≤1.96E-7	5.44E-02;3.68E-06	38.727;-65.164	5
rs11891426	chr2.238434702	intron	0.535247	rs2292884	238443226	MLPH;RAB17	7.08E-03;4.69E-06	0.05>pvalue>1.96E-7	6.83E-02;1.41E-04	38.824;-65.067	4
rs11890307	chr2.238434705	intron	0.626828	rs2292884	238443226	MLPH;RAB17	5.35E-03;5.57E-08	≤1.96E-7	5.44E-02;3.68E-06	38.827;-65.064	4
rs7570882	chr2.238435086	intron	0.889865	rs2292884	238443226	MLPH;RAB17	6.93E-08;2.81E-04	≤1.96E-7	1.63E-06;3.73E-03	39.208;-64.683	1
rs7561919	chr2.238435241	intron	0.56754	rs2292884	238443226	MLPH;RAB17	1.56E-03;4.44E-08	≤1.96E-7	1.88E-02;3.68E-06	39.363;-64.528	2
rs7598417	chr2.238435265	intron	0.535247	rs2292884	238443226	MLPH;RAB17	7.10E-03;4.71E-06	0.05>pvalue>1.96E-7	6.83E-02;1.41E-04	39.387;-64.504	2
rs7571100	chr2.238435305	intron	0.616248	rs2292884	238443226	MLPH;RAB17	5.48E-03;6.01E-08	≤1.96E-7	5.52E-02;3.68E-06	39.427;-64.464	2
rs7598559	chr2.238435398	intron	0.626828	rs2292884	238443226	MLPH;RAB17	5.35E-03;5.58E-08	≤1.96E-7	5.44E-02;3.68E-06	39.520;-64.371	3
rs10190935	chr2.238435482	intron	0.626828	rs2292884	238443226	MLPH;RAB17	5.35E-03;5.58E-08	≤1.96E-7	5.44E-02;3.68E-06	39.604;-64.287	3
rs10185109	chr2.238435546	intron	0.618359	rs2292884	238443226	MLPH;RAB17	5.53E-03;4.24E-08	≤1.96E-7	5.56E-02;3.68E-06	39.668;-64.223	2
rs77789507	chr2.238440972	intron	0.56754	rs2292884	238443226	MLPH;RAB17	2.82E-03;5.94E-08	≤1.96E-7	3.19E-02;3.68E-06	45.094;-58.797	1
rs80282956	chr2.238447929	intron	0.552338	rs2292884	238443226	MLPH;RAB17	3.65E-03;4.62E-08	≤1.96E-7	4.04E-02;3.68E-06	52.051;-51.840	1
rs113812061	chr2.238447934	intron	0.543148	rs2292884	238443226	MLPH;RAB17	3.54E-03;4.31E-08	≤1.96E-7	3.92E-02;3.68E-06	52.056;-51.835	1
rs13426236	chr2.238447940	intron	0.779165	rs2292884	238443226	MLPH;RAB17	8.49E-09;2.92E-04	≤1.96E-7	1.08E-06;3.88E-03	52.062;-51.829	1
rs74003107	chr2.238447952	intron	0.542336	rs2292884	238443226	MLPH;RAB17	4.65E-04;3.53E-05	0.05>pvalue>1.96E-7	6.01E-03;5.15E-04	52.074;-51.817	1
rs2271809	chr2.238449107	coding-exon	0.833442	rs2292884	238443226	MLPH;RAB17	1.51E-07;1.03E-02	≤1.96E-7	3.22E-06;1.08E-01	53.229;-50.662	2
rs1056801	chr2.242292307	3'-UTR-exon	0.986918	rs3771570	242382864	SEPT2	0.034631	0.05>pvalue>1.96E-7	0.57625	37.584	2
rs62193197	chr2.242294301	upstream of gene	0.986918	rs3771570	242382864	SEPT2	0.034631	0.05>pvalue>1.96E-7	0.57625	39.578	3
rs16843590	chr2.242298228	intron	0.986918	rs3771570	242382864	SEPT2	0.034631	0.05>pvalue>1.96E-7	0.57625	43.505	2
rs73002147	chr2.242302934	intron	0.986918	rs3771570	242382864	SEPT2	0.0346246	0.05>pvalue>1.96E-7	0.57625	48.211	1
rs62193204	chr2.242315443	intron	0.986918	rs3771570	242382864	SEPT2	0.0346061	0.05>pvalue>1.96E-7	0.57625	60.720	1
rs62193205	chr2.242316512	intron	0.973917	rs3771570	242382864	SEPT2	0.0324944	0.05>pvalue>1.96E-7	0.57625	61.789	1
rs62193210	chr2.242323616	intron	0.986918	rs3771570	242382864	SEPT2	0.0345937	0.05>pvalue>1.96E-7	0.57625	68.893	2
rs4675964	chr2.242324760	intron	0.875821	rs3771570	242382864	SEPT2	0.0173874	0.05>pvalue>1.96E-7	0.57625	70.037	1
rs4675963	chr2.242324763	intron	0.901304	rs3771570	242382864	SEPT2	0.0167994	0.05>pvalue>1.96E-7	0.57625	70.040	1
rs17386555	chr2.242371825	intron	0.973927	rs3771570	242382864	SEPT2	0.0336916	0.05>pvalue>1.96E-7	0.57625	117.102	1
rs73004382	chr2.242382192	intron	0.986918	rs3771570	242382864	SEPT2	0.0445495	0.05>pvalue>1.96E-7	0.57625	127.469	1
rs3771570	chr2.242382864	intron	1	rs3771570	242382864	SEPT2	0.0376815	0.05>pvalue>1.96E-7	0.57625	128.141	1
rs28479922	chr2.242399863	intron	0.898326	rs3771570	242382864	SEPT2	0.0317938	0.05>pvalue>1.96E-7	0.57625	145.140	1
rs3771585	chr2.242400723	intron	0.898326	rs3771570	242382864	SEPT2	0.0323328	0.05>pvalue>1.96E-7	0.57625	146.000	4
rs4675811	chr2.242402062	intron	0.898326	rs3771570	242382864	SEPT2	0.0323929	0.05>pvalue>1.96E-7	0.57625	147.339	2
rs4675944	chr2.242430170	intron	0.898326	rs3771570	242382864	SEPT2	0.0323328	0.05>pvalue>1.96E-7	0.57625	175.447	1
rs9052	chr2.242434809	3'-UTR-exon	0.898326	rs3771570	242382864	SEPT2	0.0268716	0.05>pvalue>1.96E-7	0.57625	180.086	2
rs13099234	chr3.87090493	intergenic	0.537464	rs2660753	87110674	CHMP2B	0.195946	>0.05	0.491392	-185.920	1
rs2660742	chr3.87091601	intergenic	0.559325	rs2660753	87110674	CHMP2B	0.329796	>0.05	0.61279	-184.812	2
rs2575764	chr3.87101877	intergenic	0.553967	rs2660753	87110674	CHMP2B	0.294346	>0.05	0.577411	-174.536	1
rs1865866	chr3.87119543	intergenic	0.944412	rs2660753	87110674	CHMP2B	0.0224415	0.05>pvalue>1.96E-7	0.102876	-156.870	1
rs13177600	chr5.1897179	intron	0.954703	rs12653946	1895829	IRX4	8.46655e-45	≤1.96E-7	1.4778e-43	14.299	1
rs35375589	chr5.1897244	intron	0.984657	rs12653946	1895829	IRX4	4.26417e-45	≤1.96E-7	8.1872e-44	14.364	1
rs9295829	chr6.30028800	intron	0.563858	rs115457135	30073776	VARS2;HCG4	3.46E-06;1.88E-30	≤1.96E-7	7.61E-05;9.76E-28	-853.182;267.950	1
rs9261447	chr6.30095202	intergenic	0.71104	rs115457135	30073776	VARS2;HCG4	1.00E-09;6.30E-19	≤1.96E-7	4.50E-08;4.41E-17	-786.780;334.352	1
rs9261448	chr6.30095329	intergenic	0.773847	rs115457135	30073776	VARS2;HCG4	3.98E-09;1.47E-21	≤1.96E-7	1.47E-07;1.22E-19	-786.653;334.479	1
rs929156	chr6.30139699	coding-exon	0.668514	rs115457135	30073776	VARS2;HCG4	3.32E-08;2.34E-19	≤1.96E-7	9.31E-07;1.72E-17	-742.283;378.849	1
rs4714476	chr6.41513740	intron	0.82271	rs1983891	41536427	FOXP4	4.19407e-05	0.05>pvalue>1.96E-7	0.00155401	-0.424	6
rs6935446	chr6.41514372	5'-UTR-exon	0.67812	rs1983891	41536427	FOXP4	0.000141036	0.05>pvalue>1.96E-7	0.00394341	0.208	6
rs6935737	chr6.41514411	5'-UTR-exon	0.82271	rs1983891	41536427	FOXP4	0.000222713	0.05>pvalue>1.96E-7	0.00603037	0.247	5
rs2104506	chr6.41533579	coding-exon	0.946865	rs1983891	41536427	FOXP4	3.48409e-07	0.05>pvalue>1.96E-7	3.34762e-05	19.415	1
rs1983891	chr6.41536427	intron	1	rs1983891	41536427	FOXP4	3.18028e-07	0.05>pvalue>1.96E-7	3.34762e-05	22.263	4
rs4714485	chr6.41536587	intron	1	rs1983891	41536427	FOXP4	3.17813e-07	0.05>pvalue>1.96E-7	3.34762e-05	22.423	5
rs912883	chr6.41552040	intron	0.766982	rs1983891	41536427	FOXP4	4.83145e-05	0.05>pvalue>1.96E-7	0.00167915	37.876	1
rs755304	chr6.41552101	intron	0.766982	rs1983891	41536427	FOXP4	2.06791e-05	0.05>pvalue>1.96E-7	0.00111985	37.937	1
rs1281967	chr6.153446191	intron	0.636977	rs1933488	153441079	RGS17	3.51554e-30	≤1.96E-7	3.01049e-29	-6.198	2
rs13215045	chr6.153447516	intron	0.703996	rs1933488	153441079	RGS17	9.05936e-58	≤1.96E-7	9.52666e-56	-4.873	7
rs13215402	chr6.153447550	intron	1	rs1933488	153441079	RGS17	2.66872e-48	≤1.96E-7	4.14283e-47	-4.839	6
rs6934121	chr6.153448252	intron	1	rs1933488	153441079	RGS17	2.17775e-48	≤1.96E-7	4.14283e-47	-4.137	2
rs6932847	chr6.153448307	intron	0.703996	rs1933488	153441079	RGS17	8.68492e-58	≤1.96E-7	9.52666e-56	-4.082	2
rs7740824	chr6.160808901	intron	0.980448	rs9364554	160833664	SLC22A3;SLC22A2	1.55E-09;1.06E-11	≤1.96E-7	5.49E-08;8.27E-10	39.476;128.938	1
rs3105751	chr6.160822675	intron	0.954827	rs9364554	160833664	SLC22A3;SLC22A2	3.75E-09;7.96E-12	≤1.96E-7	9.16E-08;8.27E-10	53.250;142.712	1
rs9364554	chr6.160833664	intron	1	rs9364554	160833664	SLC22A3;SLC22A2	1.55E-09;1.06E-11	≤1.96E-7	5.49E-08;8.27E-10	64.239;153.701	2
rs10455782	chr6.160839350	intron	0.701421	rs9364554	160833664	SLC22A3;SLC22A2	1.42E-06;1.60E-09	≤1.96E-7	1.79E-05;5.49E-08	69.925;159.387	2
rs7758229	chr6.160840252	intron	0.689812	rs9364554	160833664	SLC22A3;SLC22A2	2.07E-06;1.69E-09	≤1.96E-7	2.53E-05;5.49E-08	70.827;160.289	1
rs3106164	chr6.160850273	intron	0.627259	rs9364554	160833664	SLC22A3;SLC22A2	5.58E-05;1.82E-09	≤1.96E-7	4.85E-04;5.49E-08	80.848;170.310	1
rs388170	chr6.160853286	intron	0.630579	rs9364554	160833664	SLC22A3;SLC22A2	9.09E-05;4.52E-10	≤1.96E-7	7.72E-04;2.95E-08	83.861;173.323	2
rs9355288	chr6.160867159	intron	0.597411	rs9364554	160833664	SLC22A3;SLC22A2	4.85E-05;9.97E-09	≤1.96E-7	4.74E-04;1.61E-07	97.734;187.196	1
rs3088442	chr6.160872652	3'-UTR-exon	0.603018	rs9364554	160833664	SLC22A3;SLC22A2	5.38E-05;1.03E-08	≤1.96E-7	4.78E-04;1.61E-07	103.227;192.689	1
rs2063346	chr6.160884275	intron	0.592366	rs9364554	160833664	SLC22A3;SLC22A2	2.46E-05;2.95E-08	≤1.96E-7	2.92E-04;4.31E-07	114.850;204.312	1
rs16901898	chr8.128015092	intron	0.981853	rs10086908	128011937	PCAT1	1.68439e-07	≤1.96E-7	1.73199e-05	-10.307	1
rs28615829	chr8.128018205	intron	0.975885	rs10086908	128011937	PCAT1	1.57752e-07	≤1.96E-7	1.73199e-05	-7.194	1
rs9693379	chr8.128022941	intron	0.975885	rs10086908	128011937	PCAT1	1.7696e-07	≤1.96E-7	1.74379e-05	-2.458	1
rs9297750	chr8.128022973	intron	0.736969	rs10086908	128011937	PCAT1	1.13413e-06	0.05>pvalue>1.96E-7	8.94073e-05	-2.426	1
rs2035637	chr8.128023059	intron	0.86314	rs10086908	128011937	PCAT1	1.70156e-06	0.05>pvalue>1.96E-7	0.000125756	-2.340	1
rs7844107	chr8.128023386	intron	0.975885	rs10086908	128011937	PCAT1	1.49504e-07	≤1.96E-7	1.73199e-05	-2.013	1
rs17762878	chr8.128025053	intron	0.975885	rs10086908	128011937	PCAT1	1.49264e-07	≤1.96E-7	1.73199e-05	-0.346	1
rs73351641	chr8.128025212	intron	0.975885	rs10086908	128011937	PCAT1	1.46515e-07	≤1.96E-7	1.73199e-05	-0.187	1
rs4573233	chr8.128025263	intron	0.975885	rs10086908	128011937	PCAT1	1.46536e-07	≤1.96E-7	1.73199e-05	-0.136	1
rs1551515	chr8.128025404	intron	0.975885	rs10086908	128011937	PCAT1	1.4662e-07	≤1.96E-7	1.73199e-05	0.005	2
rs1551513	chr8.128025599	3'-UTR-exon	0.975885	rs10086908	128011937	PCAT1	1.46809e-07	≤1.96E-7	1.73199e-05	0.200	2
rs4473999	chr8.128025762	3'-UTR-exon	0.975885	rs10086908	128011937	PCAT1	1.47024e-07	≤1.96E-7	1.73199e-05	0.363	2
rs9656964	chr8.128025777	3'-UTR-exon	0.975885	rs10086908	128011937	PCAT1	1.47049e-07	≤1.96E-7	1.73199e-05	0.378	2
rs17762938	chr8.128025857	3'-UTR-exon	0.975885	rs10086908	128011937	PCAT1	1.4718e-07	≤1.96E-7	1.73199e-05	0.458	2
rs7823297	chr8.128025916	3'-UTR-exon	0.975885	rs10086908	128011937	PCAT1	1.47282e-07	≤1.96E-7	1.73199e-05	0.517	2
rs6651240	chr8.128026046	intron	0.969819	rs10086908	128011937	PCAT1	1.47123e-07	≤1.96E-7	1.73199e-05	0.647	1
rs7824011	chr8.128026203	intron	0.975885	rs10086908	128011937	PCAT1	1.4772e-07	≤1.96E-7	1.73199e-05	0.804	2
rs7823764	chr8.128026262	intron	0.975885	rs10086908	128011937	PCAT1	1.4772e-07	≤1.96E-7	1.73199e-05	0.863	2
rs7842175	chr8.128026317	intron	0.975885	rs10086908	128011937	PCAT1	1.4772e-07	≤1.96E-7	1.73199e-05	0.918	2
rs7824393	chr8.128026684	intron	0.975885	rs10086908	128011937	PCAT1	1.4772e-07	≤1.96E-7	1.73199e-05	1.285	3
rs710886	chr8.128026860	intron	0.707958	rs10086908	128011937	PCAT1	7.50871e-06	0.05>pvalue>1.96E-7	0.000507374	1.461	2
rs16901904	chr8.128027502	intron	0.969973	rs10086908	128011937	PCAT1	1.4772e-07	≤1.96E-7	1.73199e-05	2.103	2
rs7463326	chr8.128027954	intron	0.731091	rs10086908	128011937	PCAT1	9.49496e-07	0.05>pvalue>1.96E-7	8.01985e-05	2.555	1
rs10481163	chr8.128027957	intron	0.969973	rs10086908	128011937	PCAT1	1.49349e-07	≤1.96E-7	1.73199e-05	2.558	1
rs10481164	chr8.128027962	intron	0.969973	rs10086908	128011937	PCAT1	1.49349e-07	≤1.96E-7	1.73199e-05	2.563	1
rs2124597	chr8.128028337	intron	0.969973	rs10086908	128011937	PCAT1	1.4772e-07	≤1.96E-7	1.73199e-05	2.938	1
rs10109680	chr8.128032277	3'-UTR-exon	0.667851	rs10086908	128011937	PCAT1	1.23959e-06	0.05>pvalue>1.96E-7	9.45687e-05	6.878	2
rs11775448	chr8.128047278	intergenic	0.59569	rs10086908	128011937	PCAT1	0.000164627	0.05>pvalue>1.96E-7	0.00998318	21.879	1
rs12334903	chr8.128050513	intergenic	0.59569	rs10086908	128011937	PCAT1	0.000210036	0.05>pvalue>1.96E-7	0.0121155	25.114	1
rs980170	chr8.128054612	intergenic	0.530247	rs10086908	128011937	PCAT1	3.28957e-05	0.05>pvalue>1.96E-7	0.00210266	29.213	1
rs1073997	chr8.128105187	downstream of gene	1	rs16901979	128124916	PCAT1	0.253602	>0.05	0.849581	79.788	1
rs7016828	chr8.128106232	intergenic	1	rs16901979	128124916	PCAT1	0.200258	>0.05	0.849581	80.833	1
rs7016830	chr8.128106235	intergenic	1	rs16901979	128124916	PCAT1	0.200231	>0.05	0.849581	80.836	2
rs12682344	chr8.128106784	intergenic	1	rs16901979	128124916	PCAT1	0.191197	>0.05	0.84782	81.385	1
rs6983561	chr8.128106880	intergenic	0.955641	rs16901979	128124916	PCAT1	0.17574	>0.05	0.804611	81.481	1
rs16901948	chr8.128107101	intergenic	1	rs16901979	128124916	PCAT1	0.17574	>0.05	0.804611	81.702	1
rs16901949	chr8.128107153	intergenic	1	rs16901979	128124916	PCAT1	0.17574	>0.05	0.804611	81.754	1
rs60681470	chr8.128107192	intergenic	1	rs16901979	128124916	PCAT1	0.17574	>0.05	0.804611	81.793	1
rs16901950	chr8.128107243	intergenic	1	rs16901979	128124916	PCAT1	0.17574	>0.05	0.804611	81.844	1
rs16901952	chr8.128107270	intergenic	1	rs16901979	128124916	PCAT1	0.17574	>0.05	0.804611	81.871	1
rs58717512	chr8.128107381	intergenic	1	rs16901979	128124916	PCAT1	0.17574	>0.05	0.804611	81.982	1
rs7005144	chr8.128107644	intergenic	1	rs16901979	128124916	PCAT1	0.17574	>0.05	0.804611	82.245	1
rs61622455	chr8.128108516	intergenic	1	rs16901979	128124916	PCAT1	0.17574	>0.05	0.804611	83.117	1
rs16901966	chr8.128110252	intergenic	1	rs16901979	128124916	PCAT1	0.17574	>0.05	0.804611	84.853	2
rs16901967	chr8.128110277	intergenic	1	rs16901979	128124916	PCAT1	0.17574	>0.05	0.804611	84.878	2
rs7001069	chr8.128110646	intergenic	1	rs16901979	128124916	PCAT1	0.17574	>0.05	0.804611	85.247	4
rs7006076	chr8.128111238	intergenic	1	rs16901979	128124916	PCAT1	0.17574	>0.05	0.804611	85.839	1
rs7005862	chr8.128111342	intergenic	1	rs16901979	128124916	PCAT1	0.17574	>0.05	0.804611	85.943	1
rs6988257	chr8.128111456	intergenic	1	rs16901979	128124916	PCAT1	0.17574	>0.05	0.804611	86.057	1
rs73348236	chr8.128111470	intergenic	1	rs16901979	128124916	PCAT1	0.17574	>0.05	0.804611	86.071	1
rs57010632	chr8.128111717	intergenic	1	rs16901979	128124916	PCAT1	0.17574	>0.05	0.804611	86.318	1
rs16901969	chr8.128112097	intergenic	1	rs16901979	128124916	PCAT1	0.17574	>0.05	0.804611	86.698	3
rs73348241	chr8.128112179	intergenic	1	rs16901979	128124916	PCAT1	0.17574	>0.05	0.804611	86.780	3
rs73348243	chr8.128112193	intergenic	1	rs16901979	128124916	PCAT1	0.17574	>0.05	0.804611	86.794	2
rs61265543	chr8.128112446	intergenic	1	rs16901979	128124916	PCAT1	0.175892	>0.05	0.804611	87.047	4
rs16901970	chr8.128112715	intergenic	1	rs16901979	128124916	PCAT1	0.17574	>0.05	0.804611	87.316	3
rs10453084	chr8.128112779	intergenic	1	rs16901979	128124916	PCAT1	0.17574	>0.05	0.804611	87.380	3
rs6987723	chr8.128112859	intergenic	1	rs16901979	128124916	PCAT1	0.17574	>0.05	0.804611	87.460	3
rs6987640	chr8.128113028	intergenic	1	rs16901979	128124916	PCAT1	0.17574	>0.05	0.804611	87.629	1
rs74305597	chr8.128113464	intergenic	1	rs16901979	128124916	PCAT1	0.17574	>0.05	0.804611	88.065	2
rs7824451	chr8.128114461	intergenic	1	rs16901979	128124916	PCAT1	0.17574	>0.05	0.804611	89.062	3
rs7824785	chr8.128114710	intergenic	1	rs16901979	128124916	PCAT1	0.17574	>0.05	0.804611	89.311	2
rs73348257	chr8.128115259	intergenic	1	rs16901979	128124916	PCAT1	0.17574	>0.05	0.804611	89.860	2
rs7013255	chr8.128130487	intergenic	1	rs16901979	128124916	PCAT1	0.175084	>0.05	0.804611	105.088	1
rs444318	chr8.128333513	intron	0.520826	rs620861	128335673	PCAT1	0.372609	>0.05	0.870238	308.114	2
rs72712310	chr8.128333565	intron	0.989774	rs16902094	128320346	PCAT1	0.573987	>0.05	0.926799	308.166	5
rs587948	chr8.128341680	intron	0.768911	rs620861	128335673	PCAT1	0.1149	>0.05	0.804611	316.281	1
rs623401	chr8.128341727	intron	0.768911	rs620861	128335673	PCAT1	0.114909	>0.05	0.804611	316.328	1
rs60497658	chr8.128341810	intron	0.923271	rs16902094	128320346	PCAT1	0.528961	>0.05	0.903245	316.411	1
rs35049703	chr8.128342114	intron	0.811817	rs620861	128335673	PCAT1	0.487018	>0.05	0.870238	316.715	1
rs10956359	chr8.128342154	intron	0.687221	rs620861	128335673	PCAT1	0.551078	>0.05	0.917313	316.755	1
rs72712344	chr8.128342626	intron	0.923271	rs16902094	128320346	PCAT1	0.699476	>0.05	0.926799	317.227	9
rs17464492	chr8.128342866	intron	0.637556	rs620861	128335673	PCAT1	0.800629	>0.05	0.960673	317.467	8
rs10808556	chr8.128413147	intron	0.63799	rs6983267	128413305	PCAT1	0.33253	>0.05	0.862115	387.748	3
rs6983267	chr8.128413305	intron	1	rs6983267	128413305	PCAT1	0.0556905	>0.05	0.804611	387.906	4
rs2060776	chr8.128420117	intron	0.620184	rs6983267	128413305	PCAT1	0.303055	>0.05	0.849581	394.718	1
rs11778075	chr8.128421128	intron	0.620184	rs6983267	128413305	PCAT1	0.295599	>0.05	0.849581	395.729	3
rs11784983	chr8.128421348	intron	0.620184	rs6983267	128413305	PCAT1	0.295522	>0.05	0.849581	395.949	1
rs4242382	chr8.128517573	intergenic	0.964503	rs1447295	128485038	PCAT1	0.787248	>0.05	0.958081	492.174	1
rs4242384	chr8.128518554	intergenic	0.976326	rs1447295	128485038	PCAT1	0.787248	>0.05	0.958081	493.155	1
rs9297759	chr8.128519171	intergenic	0.976326	rs1447295	128485038	PCAT1	0.787248	>0.05	0.958081	493.772	1
rs7812429	chr8.128520173	intergenic	0.976326	rs1447295	128485038	PCAT1	0.69858	>0.05	0.926799	494.774	8
rs7812894	chr8.128520479	intergenic	0.976326	rs1447295	128485038	PCAT1	0.787248	>0.05	0.958081	495.080	6
rs10099413	chr8.128522063	intergenic	0.752682	rs1447295	128485038	PCAT1	0.968394	>0.05	0.990946	496.664	4
rs7814837	chr8.128522202	intergenic	0.976326	rs1447295	128485038	PCAT1	0.69858	>0.05	0.926799	496.803	3
rs10088308	chr8.128522914	intergenic	0.752682	rs1447295	128485038	PCAT1	0.968394	>0.05	0.990946	497.515	2
rs9297760	chr8.128523172	intergenic	0.752682	rs1447295	128485038	PCAT1	0.962622	>0.05	0.990946	497.773	1
rs4498506	chr8.128529033	intergenic	0.838956	rs1447295	128485038	PCAT1	0.476076	>0.05	0.870238	503.634	1
rs4242385	chr8.128529229	intergenic	0.838956	rs1447295	128485038	PCAT1	0.472789	>0.05	0.870238	503.830	1
rs11992171	chr8.128529933	intergenic	0.78062	rs1447295	128485038	PCAT1	0.364611	>0.05	0.870238	504.534	1
rs13255059	chr8.128530616	intergenic	0.976326	rs1447295	128485038	PCAT1	0.549796	>0.05	0.917313	505.217	1
rs11986220	chr8.128531689	intergenic	0.976326	rs1447295	128485038	PCAT1	0.540721	>0.05	0.911347	506.290	6
rs11988857	chr8.128531873	intergenic	0.838956	rs1447295	128485038	PCAT1	0.457366	>0.05	0.870238	506.474	5
rs10090154	chr8.128532137	intergenic	0.976326	rs1447295	128485038	PCAT1	0.60813	>0.05	0.926799	506.738	2
rs4515512	chr8.128532399	intergenic	0.976326	rs1447295	128485038	PCAT1	0.517764	>0.05	0.897736	507.000	2
rs2611491	chr10.51489393	intergenic	0.504205	rs10993994	51549496	NCOA4;MSMB;AGAP7	7.82E-27;3.73E-07;1.12E-01	≤1.96E-7	1.23E-25;2.56E-06;5.31E-01	-75.715;-60.160;3.066	5
rs4278470	chr10.51492713	intron	0.532198	rs10993994	51549496	NCOA4;MSMB;AGAP7	2.71E-27;2.79E-08;2.26E-01	≤1.96E-7	4.39E-26;3.03E-07;8.40E-01	-72.395;-56.840;6.386	1
rs11591637	chr10.51493566	intron	0.512319	rs10993994	51549496	NCOA4;MSMB;AGAP7	1.54E-26;3.85E-08;2.26E-01	≤1.96E-7	2.39E-25;3.82E-07;8.40E-01	-71.542;-55.987;7.239	1
rs2611471	chr10.51503559	intron	0.682597	rs10993994	51549496	NCOA4;MSMB;AGAP7	4.48E-32;6.40E-08;4.56E-05	≤1.96E-7	1.08E-30;5.76E-07;2.37E-04	-61.549;-45.994;17.232	1
rs4935573	chr10.51504385	intergenic	0.684593	rs10993994	51549496	NCOA4;MSMB;AGAP7	1.00E-31;5.10E-08;3.69E-05	≤1.96E-7	2.25E-30;4.80E-07;1.97E-04	-60.723;-45.168;18.058	1
rs745180	chr10.51504493	intergenic	0.697146	rs10993994	51549496	NCOA4;MSMB;AGAP7	3.04E-31;6.94E-08;5.20E-05	≤1.96E-7	6.32E-30;6.09E-07;2.67E-04	-60.615;-45.060;18.166	1
rs2262569	chr10.51513871	intergenic	0.682597	rs10993994	51549496	NCOA4;MSMB;AGAP7	4.99E-31;1.11E-07;4.52E-05	≤1.96E-7	9.84E-30;8.94E-07;2.36E-04	-51.237;-35.682;27.544	1
rs2125770	chr10.51514824	intergenic	0.682597	rs10993994	51549496	NCOA4;MSMB;AGAP7	3.41E-31;1.76E-07;4.48E-05	≤1.96E-7	7.01E-30;1.32E-06;2.36E-04	-50.284;-34.729;28.497	4
rs2611513	chr10.51515457	intergenic	0.794654	rs10993994	51549496	NCOA4;MSMB;AGAP7	8.17E-36;3.28E-08;3.37E-07	≤1.96E-7	1.42E-33;3.32E-07;2.33E-06	-49.651;-34.096;29.130	1
rs2611512	chr10.51515534	intergenic	0.686314	rs10993994	51549496	NCOA4;MSMB;AGAP7	4.92E-31;1.15E-07;4.21E-05	≤1.96E-7	9.79E-30;9.17E-07;2.23E-04	-49.574;-34.019;29.207	1
rs2611507	chr10.51518673	intergenic	0.822118	rs10993994	51549496	NCOA4;MSMB;AGAP7	1.17E-33;1.17E-07;1.32E-06	≤1.96E-7	3.74E-32;9.17E-07;7.97E-06	-46.435;-30.880;32.346	1
rs2843546	chr10.51518688	intergenic	0.822118	rs10993994	51549496	NCOA4;MSMB;AGAP7	7.83E-35;7.69E-08;1.00E-06	≤1.96E-7	4.49E-33;6.60E-07;6.27E-06	-46.420;-30.865;32.361	1
rs2843547	chr10.51519358	intergenic	0.799946	rs10993994	51549496	NCOA4;MSMB;AGAP7	1.65E-35;4.45E-08;2.31E-07	≤1.96E-7	1.75E-33;4.25E-07;1.66E-06	-45.750;-30.195;33.031	1
rs2611486	chr10.51519516	intergenic	0.817636	rs10993994	51549496	NCOA4;MSMB;AGAP7	7.99E-35;7.77E-08;1.00E-06	≤1.96E-7	4.49E-33;6.63E-07;6.27E-06	-45.592;-30.037;33.189	1
rs2249986	chr10.51521684	intergenic	0.822118	rs10993994	51549496	NCOA4;MSMB;AGAP7	7.80E-35;7.69E-08;1.00E-06	≤1.96E-7	4.49E-33;6.60E-07;6.27E-06	-43.424;-27.869;35.357	1
rs4486572	chr10.51531805	intergenic	0.828417	rs10993994	51549496	NCOA4;MSMB;AGAP7	2.71E-35;1.17E-08;3.64E-07	≤1.96E-7	2.45E-33;1.43E-07;2.51E-06	-33.303;-17.748;45.478	1
rs4631830	chr10.51543344	intergenic	0.727224	rs10993994	51549496	NCOA4;MSMB;AGAP7	1.61E-31;1.11E-08;6.96E-06	≤1.96E-7	3.55E-30;1.37E-07;3.87E-05	-21.764;-6.209;57.017	5
rs7075697	chr10.51547371	intergenic	0.725874	rs10993994	51549496	NCOA4;MSMB;AGAP7	5.41E-32;3.03E-09;8.76E-06	≤1.96E-7	1.25E-30;4.14E-08;4.80E-05	-17.737;-2.182;61.044	4
rs10993994	chr10.51549496	upstream of gene	1	rs10993994	51549496	NCOA4;MSMB;AGAP7	4.68E-48;3.07E-15;3.05E-08	≤1.96E-7	8.94E-45;4.32E-14;3.19E-07	-15.612;-0.057;63.169	2
rs12773600	chr10.104418228	downstream of gene	0.80001	rs3850699	104414221	TMEM180;C10orf32;AS3MT	1.14E-08;7.81E-09;2.04E-11	≤1.96E-7	3.29E-07;2.28E-07;9.66E-10	197.058;-195.739;-210.982	10
rs12773833	chr10.104418350	downstream of gene	0.878621	rs3850699	104414221	TMEM180;C10orf32;AS3MT	3.42E-09;3.81E-08;2.07E-11	≤1.96E-7	1.07E-07;7.65E-07;9.66E-10	197.180;-195.617;-210.860	7
rs12259058	chr10.104484799	intron	0.749365	rs3850699	104414221	TMEM180;C10orf32;AS3MT	2.01E-07;1.66E-08;1.46E-12	≤1.96E-7	2.96E-06;4.47E-07;1.70E-10	263.629;-129.168;-144.411	7
rs11191385	chr10.104513049	intron	0.526841	rs3850699	104414221	TMEM180;C10orf32;AS3MT	7.23E-06;4.33E-13;1.71E-17	≤1.96E-7	9.10E-05;1.28E-10;1.05E-14	291.879;-100.918;-116.161	1
rs11245453	chr10.126683766	intron	0.623983	rs4962416	126696872	CTBP2	1.30185e-13	≤1.96E-7	2.54709e-12	-165.858	1
rs11245454	chr10.126683802	intron	0.618635	rs4962416	126696872	CTBP2	4.14166e-14	≤1.96E-7	8.87499e-13	-165.822	1
rs11245455	chr10.126683857	intron	0.629374	rs4962416	126696872	CTBP2	4.67184e-15	≤1.96E-7	1.10649e-13	-165.767	1
rs12782469	chr10.126688200	intron	0.874709	rs4962416	126696872	CTBP2	1.52167e-23	≤1.96E-7	8.55941e-22	-161.424	1
rs11598549	chr10.126689249	intron	0.878198	rs4962416	126696872	CTBP2	2.33436e-26	≤1.96E-7	1.50066e-24	-160.375	2
rs1561589	chr10.126695673	intron	0.658937	rs4962416	126696872	CTBP2	1.4614e-19	≤1.96E-7	5.97845e-18	-153.951	1
rs2028398	chr10.126696643	intron	0.638235	rs4962416	126696872	CTBP2	1.85291e-19	≤1.96E-7	6.24076e-18	-152.981	1
rs2028397	chr10.126696695	intron	0.658937	rs4962416	126696872	CTBP2	1.94157e-19	≤1.96E-7	6.24076e-18	-152.929	1
rs4962719	chr10.126696704	intron	0.662441	rs4962416	126696872	CTBP2	1.90288e-19	≤1.96E-7	6.24076e-18	-152.92	1
rs4962720	chr10.126696840	intron	0.980907	rs4962416	126696872	CTBP2	4.78662e-27	≤1.96E-7	4.79265e-25	-152.784	3
rs4962416	chr10.126696872	intron	1	rs4962416	126696872	CTBP2	4.78662e-27	≤1.96E-7	4.79265e-25	-152.752	3
rs4962418	chr10.126697086	intron	0.647472	rs4962416	126696872	CTBP2	1.27709e-22	≤1.96E-7	5.86893e-21	-152.538	4
rs4962419	chr10.126697114	intron	0.980907	rs4962416	126696872	CTBP2	4.8884e-27	≤1.96E-7	4.79265e-25	-152.51	4
rs7077275	chr10.126697210	intron	0.647472	rs4962416	126696872	CTBP2	1.30421e-22	≤1.96E-7	5.86893e-21	-152.414	4
rs12769019	chr10.126697327	intron	0.980907	rs4962416	126696872	CTBP2	5.9556e-27	≤1.96E-7	4.79265e-25	-152.297	6
rs12769682	chr10.126697494	intron	0.980907	rs4962416	126696872	CTBP2	6.3902e-27	≤1.96E-7	4.79265e-25	-152.130	4
rs3012066	chr10.126737997	intron	0.673899	rs4962416	126696872	CTBP2	1.72479e-18	≤1.96E-7	4.85096e-17	-111.627	1
rs11564708	chr11.2206326	intergenic	0.640672	rs7127900	2233574	ASCL2	4.71999e-09	≤1.96E-7	3.13024e-07	-85.856	1
rs11564707	chr11.2206387	intergenic	0.528723	rs7127900	2233574	ASCL2	1.49402e-06	0.05>pvalue>1.96E-7	5.99393e-05	-85.795	1
rs72853920	chr11.2206429	intergenic	0.640672	rs7127900	2233574	ASCL2	4.77455e-09	≤1.96E-7	3.13024e-07	-85.753	1
rs11564706	chr11.2206829	intergenic	0.533071	rs7127900	2233574	ASCL2	1.38685e-06	0.05>pvalue>1.96E-7	5.82475e-05	-85.353	1
rs11564705	chr11.2207046	intergenic	0.533071	rs7127900	2233574	ASCL2	1.19287e-06	0.05>pvalue>1.96E-7	5.25643e-05	-85.136	1
rs56377341	chr11.2208668	intergenic	0.659199	rs7127900	2233574	ASCL2	1.30472e-09	≤1.96E-7	2.19193e-07	-83.514	2
rs7125284	chr11.2214640	intergenic	0.630497	rs7127900	2233574	ASCL2	9.35362e-11	≤1.96E-7	4.79667e-08	-77.542	3
rs7107385	chr11.2214804	intergenic	0.630497	rs7127900	2233574	ASCL2	7.87558e-11	≤1.96E-7	4.79667e-08	-77.378	1
rs72853960	chr11.2223264	intergenic	0.745232	rs7127900	2233574	ASCL2	6.37939e-10	≤1.96E-7	1.71478e-07	-68.918	2
rs73407554	chr11.2224175	intergenic	0.766725	rs7127900	2233574	ASCL2	7.68914e-10	≤1.96E-7	1.87895e-07	-68.007	4
rs72853963	chr11.2224664	intergenic	0.892186	rs7127900	2233574	ASCL2	3.67344e-10	≤1.96E-7	1.23428e-07	-67.518	1
rs4077456	chr11.2230152	intergenic	0.960786	rs7127900	2233574	ASCL2	2.57057e-09	≤1.96E-7	2.85633e-07	-62.030	4
rs4077457	chr11.2230354	intergenic	0.930748	rs7127900	2233574	ASCL2	2.30012e-09	≤1.96E-7	2.85633e-07	-61.828	2
rs7481129	chr11.2230460	intergenic	0.960786	rs7127900	2233574	ASCL2	4.37403e-09	≤1.96E-7	3.01472e-07	-61.722	1
rs4076054	chr11.2231341	intergenic	0.968636	rs7127900	2233574	ASCL2	2.71361e-09	≤1.96E-7	2.85633e-07	-60.841	1
rs7395734	chr11.2231694	intergenic	0.968636	rs7127900	2233574	ASCL2	2.78433e-09	≤1.96E-7	2.85633e-07	-60.488	1
rs6578999	chr11.2231774	intergenic	0.968636	rs7127900	2233574	ASCL2	2.80075e-09	≤1.96E-7	2.85633e-07	-60.408	1
rs7123180	chr11.2232272	intergenic	0.976574	rs7127900	2233574	ASCL2	3.39254e-09	≤1.96E-7	2.85633e-07	-59.910	1
rs6579003	chr11.2232310	intergenic	0.969647	rs7127900	2233574	ASCL2	3.37286e-09	≤1.96E-7	2.85633e-07	-59.872	1
rs7123299	chr11.2232344	intergenic	0.954815	rs7127900	2233574	ASCL2	3.35804e-09	≤1.96E-7	2.85633e-07	-59.838	2
rs7123312	chr11.2232359	intergenic	0.954815	rs7127900	2233574	ASCL2	3.49847e-09	≤1.96E-7	2.85633e-07	-59.823	2
rs7123418	chr11.2232378	intergenic	0.919064	rs7127900	2233574	ASCL2	3.48066e-08	≤1.96E-7	1.76529e-06	-59.804	3
rs11043132	chr11.2232624	intergenic	0.992172	rs7127900	2233574	ASCL2	3.78943e-09	≤1.96E-7	2.85633e-07	-59.558	2
rs11043133	chr11.2232665	intergenic	0.954815	rs7127900	2233574	ASCL2	3.7351e-09	≤1.96E-7	2.85633e-07	-59.517	1
rs7121039	chr11.2232911	intergenic	0.976574	rs7127900	2233574	ASCL2	3.79967e-09	≤1.96E-7	2.85633e-07	-59.271	1
rs7109219	chr11.2233041	intergenic	0.620464	rs7127900	2233574	ASCL2	7.80228e-06	0.05>pvalue>1.96E-7	0.00027237	-59.141	1
rs10840603	chr11.2233797	intergenic	0.968636	rs7127900	2233574	ASCL2	4.04371e-09	≤1.96E-7	2.9377e-07	-58.385	1
rs11043140	chr11.2233951	intergenic	0.619769	rs7127900	2233574	ASCL2	8.51645e-06	0.05>pvalue>1.96E-7	0.000286153	-58.231	1
rs11043142	chr11.2234042	intergenic	0.613563	rs7127900	2233574	ASCL2	1.05833e-05	0.05>pvalue>1.96E-7	0.00035121	-58.140	2
rs11043143	chr11.2234093	intergenic	0.968796	rs7127900	2233574	ASCL2	3.80189e-09	≤1.96E-7	2.85633e-07	-58.089	3
rs11043147	chr11.2234169	intergenic	0.620464	rs7127900	2233574	ASCL2	7.49987e-06	0.05>pvalue>1.96E-7	0.000265258	-58.013	3
rs1793959	chr12.48390080	intron	0.863716	rs80130819	48419618	COL2A1	4.58342e-09	≤1.96E-7	1.09696e-06	-8.205	3
rs3803182	chr12.48398223	5'-UTR-exon	0.586088	rs80130819	48419618	COL2A1	1.25836e-05	0.05>pvalue>1.96E-7	0.00112938	-0.062	2
rs80130819	chr12.48419618	intron	1	rs80130819	48419618	COL2A1	1.6556e-09	≤1.96E-7	8.32119e-07	21.333	3
rs1955698	chr14.61029936	intergenic	0.661329	rs7153648	61122526	C14orf39	2.14472e-21	≤1.96E-7	1.19607e-19	77.172	2
rs10147346	chr14.61083334	intron	0.771843	rs7153648	61122526	C14orf39	1.60489e-21	≤1.96E-7	1.19607e-19	130.570	3
rs10142842	chr14.61085205	intron	0.812591	rs7153648	61122526	C14orf39	1.60489e-21	≤1.96E-7	1.19607e-19	132.441	6
rs7156317	chr14.61087740	intron	0.802108	rs7153648	61122526	C14orf39	3.01313e-21	≤1.96E-7	1.53067e-19	134.976	3
rs6573319	chr14.61091913	intron	0.542831	rs7153648	61122526	C14orf39	4.63658e-21	≤1.96E-7	1.7319e-19	139.149	3
rs2882601	chr14.61096879	intron	0.805262	rs7153648	61122526	C14orf39	1.59034e-21	≤1.96E-7	1.19607e-19	144.115	3
rs12601935	chr17.519325	intron	0.563605	rs684232	618965	VPS53;GEMIN4;FAM57A	7.38E-03;3.57E-06;1.19E-19	≤1.96E-7	5.13E-02;4.93E-05;4.17E-18	-98.771;-136.176;-116.522	1
rs331014	chr17.532103	intron	0.555132	rs684232	618965	VPS53;GEMIN4;FAM57A	7.36E-03;3.56E-06;1.08E-19	≤1.96E-7	5.13E-02;4.93E-05;4.17E-18	-85.993;-123.398;-103.744	1
rs2543775	chr17.557123	intron	0.555132	rs684232	618965	VPS53;GEMIN4;FAM57A	7.41E-03;3.55E-06;1.18E-19	≤1.96E-7	5.13E-02;4.93E-05;4.17E-18	-60.973;-98.378;-78.724	1
rs2543776	chr17.557149	intron	0.582001	rs684232	618965	VPS53;GEMIN4;FAM57A	2.48E-04;9.18E-06;6.65E-18	≤1.96E-7	2.21E-03;1.18E-04;2.03E-16	-60.947;-98.352;-78.698	1
rs870183	chr17.599811	intron	0.665585	rs684232	618965	VPS53;GEMIN4;FAM57A	2.76E-04;1.38E-05;1.53E-20	≤1.96E-7	2.44E-03;1.77E-04;7.06E-19	-18.285;-55.690;-36.036	1
rs2657633	chr17.600502	intron	0.608554	rs684232	618965	VPS53;GEMIN4;FAM57A	1.92E-03;7.89E-07;2.15E-23	≤1.96E-7	1.52E-02;1.29E-05;1.42E-21	-17.594;-54.999;-35.345	4
rs2657629	chr17.602261	intron	0.631066	rs684232	618965	VPS53;GEMIN4;FAM57A	1.81E-03;7.31E-07;2.28E-23	≤1.96E-7	1.46E-02;1.24E-05;1.42E-21	-15.835;-53.240;-33.586	1
rs2543781	chr17.602469	intron	0.631066	rs684232	618965	VPS53;GEMIN4;FAM57A	1.81E-03;7.29E-07;2.29E-23	≤1.96E-7	1.46E-02;1.24E-05;1.42E-21	-15.627;-53.032;-33.378	1
rs2657626	chr17.603052	intron	0.62395	rs684232	618965	VPS53;GEMIN4;FAM57A	2.32E-03;1.25E-06;2.34E-21	≤1.96E-7	1.80E-02;1.96E-05;1.13E-19	-15.044;-52.449;-32.795	5
rs2740358	chr17.617059	intron	0.927881	rs684232	618965	VPS53;GEMIN4;FAM57A	4.21E-10;3.52E-08;1.41E-33	≤1.96E-7	1.13E-08;7.87E-07;6.09E-31	-1.037;-38.442;-18.788	2
rs2474694	chr17.618039	5'-UTR-exon	1	rs684232	618965	VPS53;GEMIN4;FAM57A	6.45E-10;1.65E-08;7.30E-35	≤1.96E-7	1.68E-08;3.73E-07;5.28E-32	-0.057;-37.462;-17.808	6
rs2955626	chr17.618100	upstream of gene	0.648238	rs684232	618965	VPS53;GEMIN4;FAM57A	2.32E-03;2.47E-07;5.25E-25	≤1.96E-7	1.80E-2;4.78E-06;4.95E-23	0.004;-37.401;-17.747	6
rs2456274	chr17.618408	upstream of gene	0.815819	rs684232	618965	VPS53;GEMIN4;FAM57A	1.12E-09;2.93E-07;4.55E-33	≤1.96E-7	2.89E-08;5.43E-06;1.65E-30	0.312;-37.093;-17.439	7
rs587607	chr17.618701	upstream of gene	0.647074	rs684232	618965	VPS53;GEMIN4;FAM57A	2.18E-03;2.25E-07;5.11E-25	≤1.96E-7	1.71E-02;4.47E-06;4.95E-23	0.605;-36.800;-17.146	1
rs684232	chr17.618965	upstream of gene	1	rs684232	618965	VPS53;GEMIN4;FAM57A	5.20E-10;1.38E-08;6.87E-35	≤1.96E-7	1.38E-08;3.21E-07;5.28E-32	0.869;-36.536;-16.882	4
rs461251	chr17.619162	upstream of gene	0.910357	rs684232	618965	VPS53;GEMIN4;FAM57A	3.38E-07;6.38E-09;1.88E-36	≤1.96E-7	6.22E-06;1.63E-07;4.07E-33	1.066;-36.339;-16.685	5
rs1741275	chr17.630363	intergenic	0.823458	rs684232	618965	VPS53;GEMIN4;FAM57A	1.59E-07;7.49E-08;7.00E-31	≤1.96E-7	3.29E-06;1.61E-06;1.17E-28	12.267;-25.138;-5.484	1
rs718960	chr17.36077279	intron	0.788509	rs11649743	36074979	HNF1B	0.0313795	0.05>pvalue>1.96E-7	0.489269	-27.817	1
rs7405696	chr17.36102035	intron	0.637157	rs4430796	36098040	HNF1B	5.14497e-12	≤1.96E-7	4.7591e-10	-3.061	1
rs11651052	chr17.36102381	intron	0.957477	rs4430796	36098040	HNF1B	2.54882e-12	≤1.96E-7	3.22372e-10	-2.715	2
rs9901746	chr17.36103149	intron	0.620079	rs4430796	36098040	HNF1B	2.67926e-12	≤1.96E-7	3.22372e-10	-1.947	1
rs11263763	chr17.36103565	intron	0.951935	rs4430796	36098040	HNF1B	1.83473e-12	≤1.96E-7	3.22372e-10	-1.531	1
rs12453443	chr17.36104121	intron	0.627819	rs4430796	36098040	HNF1B	2.67597e-12	≤1.96E-7	3.22372e-10	-0.975	1
rs8102476	chr19.38735613	intergenic	1	rs8102476	38735613	PPP1R14A;CATSPERG	1.55E-21;6.00E-08	≤1.96E-7	8.98E-20;2.73E-06	-11.618;-90.830	1
rs4802297	chr19.38738130	intergenic	0.762063	rs8102476	38735613	PPP1R14A;CATSPERG	9.89E-24;6.06E-03	≤1.96E-7	9.52E-22;1.64E-01	-9.101;-88.313	1
rs7247241	chr19.38747272	upstream of gene	0.689516	rs8102476	38735613	PPP1R14A;CATSPERG	2.15E-22;5.43E-03	≤1.96E-7	1.46E-20;1.52E-01	0.041;-79.171	2
rs11672691	chr19.41985587	intron	0.864884	rs887391	41985624	LOC100505495	3.52357e-07	0.05>pvalue>1.96E-7	6.21817e-05	-20.967	1
rs887391	chr19.41985624	intron	1	rs887391	41985624	LOC100505495	0.00020925	0.05>pvalue>1.96E-7	0.0145428	-20.930	1
rs41299445	chr22.19744840	intron	0.588285	rs2238776	19757892	TBX1	1.38322e-18	≤1.96E-7	9.66717e-17	0.614	5
rs41298814	chr22.19750773	coding-exon	0.879279	rs2238776	19757892	TBX1	3.17197e-26	≤1.96E-7	7.77432e-24	6.547	3
rs6530332	chrX.9810641	intron	0.95151	rs2405942	9814135	SHROOM2;GPR143	3.57E-07;1.14E-16	≤1.96E-7	1.69E-06;2.03E-15	56.145;76.636	2
rs2405942	chrX.9814135	intron	1	rs2405942	9814135	SHROOM2;GPR143	9.39E-07;7.89E-16	≤1.96E-7	4.05E-06;1.10E-14	59.639;80.130	1
rs2405943	chrX.9814284	intron	1	rs2405942	9814135	SHROOM2;GPR143	9.18E-07;7.93E-16	≤1.96E-7	4.03E-06;1.10E-14	59.788;80.279	1
rs28641581	chrX.51240078	upstream of gene	0.996295	rs5945619	51241672	NUDT11	6.9831e-90	≤1.96E-7	2.07991e-88	0.619	3
rs4907792	chrX.51248783	5'-UTR-exon	0.996295	rs5945619	51241672	NUDT11	1.14728e-89	≤1.96E-7	2.07991e-88	9.324	5
rs12388771	chrX.51266884	intergenic	0.882081	rs5945619	51241672	NUDT11	9.44737e-89	≤1.96E-7	1.18181e-87	27.425	1
rs6625691	chrX.70043958	intron	0.526826	rs6625711	70139850	SLC7A3	5.42309e-18	≤1.96E-7	1.51528e-16	-107.017	1
*Score was calculated by summing the total number of positive ChIP-seq signal in the TFs of FOXA1, AR, CTCF, ETS, EZH2, GR, JUND, NKX3_1, NR3C1, RUNX2, TCF7L2, GHBS1_16 and epigenomic marks of H3Ac, H3K4me2, H3K4me3, H3K27ac, H4K5ac.
