# Supplementary material for: High-throughput screening of prostate cancer risk loci by single nucleotide polymorphisms sequencing
Source: Nat Commun. 2018 May 22;9:2022. doi: 10.1038/s41467-018-04451-x (PMC5964124; doi:10.1038/s41467-018-04451-x)
Supplement: Supplementary file 5 — Supplementary Data 2 [file 41467_2018_4451_MOESM5_ESM.xlsx]

## Sheet: 20_SNPs-seq
Supplementary Data 2. Read counts in 20 separate SNPs-seq assays.
		Platform-1 (Affymetrix)						Platform-2 (Signosis)
	Input oligo used	264ng	264ng	264ng	264ng			264ng	264ng	88ng	88ng	792ng	792ng	264ng	264ng	88ng	88ng	792ng	792ng
374 SNPs	Alleles	DHT-1	DHT-2	ETH-1	ETH-2	Input-1	Input-2	DHT-3	DHT-4	DHT-5	DHT-6	DHT-7	DHT-8	ETH-3	ETH-4	ETH-5	ETH-6	ETH-7	ETH-8	Input-3	Input-4
rs10088308	rs10088308_T	21	48	56	121	20	61	64	43	26	43	109	185	134	232	135	78	267	242	81	52
rs10088308	rs10088308_C	22	117	137	220	133	304	163	90	180	148	274	263	198	222	233	119	314	289	420	284
rs10090154	rs10090154_T	3	9	10	15	2	0	11	7	4	7	24	28	21	28	9	12	48	37	2	0
rs10090154	rs10090154_C	0	8	16	15	0	4	21	18	3	5	19	33	40	60	10	7	50	55	3	2
rs10099413	rs10099413_T	219	267	281	509	372	781	122	70	214	394	530	716	243	365	567	351	1166	578	2177	2101
rs10099413	rs10099413_C	362	744	771	1231	1328	2507	696	382	1245	1142	1778	1837	661	899	1505	793	1938	1563	4250	3607
rs10109680	rs10109680_G	12	64	80	124	187	354	120	76	47	65	220	252	276	246	127	107	628	453	958	826
rs10109680	rs10109680_A	3	49	51	92	110	221	46	40	36	39	165	204	131	135	55	59	444	324	699	575
rs10142842	rs10142842_T	9	20	28	39	38	33	17	9	14	22	35	31	41	61	30	21	80	37	124	162
rs10142842	rs10142842_C	11	21	18	36	35	47	12	9	12	19	33	49	46	45	32	29	68	56	154	134
rs10147346	rs10147346_G	12420	10236	9619	15074	20028	28842	7456	5317	19927	20534	21321	21021	8252	8861	25963	19986	18676	25862	30324	23177
rs10147346	rs10147346_C	3819	4701	4285	7200	10490	16353	3901	2615	10053	9081	11165	10164	4350	4585	12361	8932	9288	12268	18736	13854
rs10168351	rs10168351_T	33547	18566	25616	27813	50415	56700	8499	6501	24814	27113	29348	24645	3288	4452	27623	26248	20486	31504	54891	45568
rs10168351	rs10168351_C	25045	12006	18203	20036	49457	54866	6866	5281	18549	20525	27178	20602	3015	4108	22508	24616	18841	32022	53378	44432
rs10174605	rs10174605_G	23015	16803	21726	25607	27396	35964	10126	6596	17583	18320	24480	22063	12570	13402	24303	18211	19888	27012	31165	25206
rs10174605	rs10174605_A	947	2205	2566	3694	4218	6400	1673	1037	3053	2425	3820	3361	1844	2072	3653	2051	2688	3811	6265	4820
rs10176035	rs10176035_T	89	362	386	585	405	834	593	302	1151	782	1100	1269	660	772	1108	609	1189	1155	1167	825
rs10176035	rs10176035_C	1575	2619	2619	4055	3597	6006	2626	1475	5818	5449	6660	6806	2501	3210	6784	4180	5990	6658	6236	4488
rs10176842	rs10176842_T	84986	67693	46776	91681	21230	22322	66680	38547	28631	40193	160142	186930	53246	66633	33432	28281	137710	233101	23518	18984
rs10176842	rs10176842_C	3482	1818	1772	3011	6845	6821	2703	1521	2627	2828	6556	5834	2746	3274	3346	3982	4976	9365	7286	6047
rs10183359	rs10183359_G	57	197	270	497	106	180	108	80	47	109	282	401	280	417	157	89	696	376	626	596
rs10183359	rs10183359_A	111	311	319	637	35	56	117	93	98	137	463	607	328	484	247	123	1180	600	132	119
rs10183880	rs10183880_G	16183	12408	12804	18147	11876	13650	8873	5912	14505	15710	19908	22012	7357	9126	17745	13417	18460	19099	13924	11871
rs10183880	rs10183880_A	18202	13774	16568	20112	16514	20009	8513	6206	15707	15684	15866	16069	7266	9082	18918	15241	14296	16988	20595	17267
rs10183883	rs10183883_G	2532	1838	2207	2816	2671	2966	1597	1087	2007	2516	2743	2741	1581	1861	2837	2418	3038	3193	3632	3288
rs10183883	rs10183883_C	1671	1055	1353	1840	2233	2592	729	448	1139	1587	1921	2082	504	747	1769	1444	2141	2291	3145	2794
rs10183995	rs10183995_G	10259	7709	8282	12341	14320	19943	8565	5219	11091	12844	17621	17523	8957	10609	15920	10758	16566	16547	18783	15230
rs10183995	rs10183995_A	1484	2670	2544	4396	3724	5980	4547	2433	3854	4207	6935	7512	4125	5540	5381	2632	6861	5663	6791	5597
rs10185109	rs10185109_T	7485	9092	7826	11433	13912	19286	4970	3119	12980	12167	13349	12723	4097	4752	13771	9809	9697	11878	19587	14882
rs10185109	rs10185109_C	22501	13033	15984	20466	30591	40098	7286	4956	20609	21536	26369	22649	7138	7891	26097	22614	19884	26634	41497	33213
rs10190935	rs10190935_G	349	326	208	430	395	709	892	302	872	1554	2743	3986	921	1832	1294	431	4504	1755	1862	1605
rs10190935	rs10190935_A	40	130	97	223	255	564	387	146	139	264	835	1139	437	984	412	128	2088	711	1132	899
rs10207885	rs10207885_T	140	198	240	327	928	1617	245	122	421	275	568	483	290	369	446	353	584	692	4289	3598
rs10207885	rs10207885_C	2797	3294	4714	5853	8934	14480	2726	1889	6790	5870	9366	7313	2909	3168	7313	6912	6328	11336	17354	13036
rs10208231	rs10208231_T	6123	3005	3315	4864	11993	11562	2317	1551	4333	5026	7196	6273	1680	1855	6387	5268	5122	8467	10661	9439
rs10208231	rs10208231_C	5003	2422	2675	3919	12874	12187	1762	1215	3714	4237	6070	4833	1232	1357	5328	5070	4061	7909	11343	10031
rs10210859	rs10210859_T	806	486	601	920	2290	2378	328	180	556	609	949	868	398	485	877	802	1014	1294	3218	2906
rs10210859	rs10210859_C	383	249	303	470	1315	1630	160	80	313	355	552	484	175	264	580	537	600	885	2412	2273
rs10211190	rs10211190_G	2793	2904	4150	5284	11404	16333	2508	1602	5132	4972	7752	6032	2567	2449	6272	5134	5634	8724	19396	15639
rs10211190	rs10211190_A	212	193	233	305	2491	4091	539	231	294	237	731	586	601	739	484	356	786	1028	7931	6978
rs10453084	rs10453084_G	1897	1803	2464	3268	4867	5433	1606	859	2555	2206	3937	3180	1805	1767	3104	2772	3106	4672	6098	5185
rs10453084	rs10453084_A	76	158	209	330	492	588	1057	285	209	174	307	261	308	506	286	402	417	867	1675	1393
rs10455782	rs10455782_T	14	77	70	156	141	301	94	53	30	42	100	155	184	270	76	48	275	145	839	773
rs10455782	rs10455782_C	177	245	182	398	311	617	297	115	248	391	951	1386	484	923	564	248	1760	829	1919	1724
rs10481163	rs10481163_T	44	67	86	165	39	74	56	39	43	52	182	238	137	177	131	57	390	229	115	90
rs10481163	rs10481163_C	87	150	157	276	180	342	1857	1151	385	390	1995	1783	3564	3983	562	606	1957	2125	731	570
rs10481164	rs10481164_G	1941	1754	2429	3238	8929	12628	3943	2354	4472	3994	7996	5863	6421	6141	4774	4455	5408	8532	13934	11555
rs10481164	rs10481164_A	114	111	141	199	1204	1822	334	138	339	205	461	361	253	299	347	289	359	666	4034	3631
rs1056801	rs1056801_T	47	159	198	393	31	62	47	34	34	60	168	242	156	243	138	75	415	206	55	41
rs1056801	rs1056801_C	130	209	218	449	24	53	73	40	55	113	216	387	139	220	235	148	603	316	75	74
rs1073997	rs1073997_C	37	62	66	132	28	68	71	46	43	70	147	178	150	185	117	72	308	205	105	85
rs1073997	rs1073997_A	32	36	66	100	25	56	49	36	25	47	95	139	106	149	87	46	234	160	41	32
rs10803724	rs10803724_T	13	20	40	57	234	507	122	70	35	36	70	61	176	177	104	59	173	135	1093	1004
rs10803724	rs10803724_C	40	83	88	175	420	760	264	133	123	187	379	419	435	904	437	165	759	429	2141	1844
rs10803725	rs10803725_T	89	218	280	433	168	355	254	144	291	427	807	1151	550	707	638	307	1812	896	699	627
rs10803725	rs10803725_C	182	269	295	527	126	248	234	167	286	377	753	1195	605	721	655	314	1825	871	541	509
rs10808556	rs10808556_T	10103	6908	7993	11034	9740	13438	6514	3783	6212	8064	11513	11567	6605	7505	10694	6834	12475	12412	10362	8550
rs10808556	rs10808556_C	11148	5965	6904	9600	12645	16721	4832	3052	6330	8278	11281	10535	4898	5551	10977	7795	11735	13278	12619	10888
rs10840603	rs10840603_G	12141	5397	7201	8995	22606	27043	4829	3563	10098	10516	15368	12329	5177	6536	13148	15609	11210	23125	29319	23859
rs10840603	rs10840603_A	10297	5210	7324	8413	15489	19394	3381	2277	7227	7667	11125	9775	3894	4450	9248	10203	8568	16516	20614	16673
rs10929235	rs10929235_G	17763	8383	10077	12710	40452	42995	9885	6952	17689	18676	26200	19686	10201	10258	21021	24197	18452	33615	43162	35480
rs10929235	rs10929235_A	23240	11721	16070	18920	43748	47797	12363	8995	18982	20591	30755	24053	13226	13407	24130	26311	21673	38131	46356	37817
rs10929682	rs10929682_C	16087	9832	12106	15345	17574	21770	6677	4330	12318	14783	18143	17702	5828	7648	15950	13932	15864	19682	23095	19527
rs10929682	rs10929682_A	16671	11929	17021	19731	15862	20430	5469	3781	11831	13889	15293	15686	5264	6251	15704	12686	13512	17106	21634	17570
rs10929683	rs10929683_T	13064	8835	11428	12274	9333	16886	6930	4379	10444	11220	13731	14856	7442	9337	14321	11867	10739	19212	17958	13648
rs10929683	rs10929683_C	15827	8038	11009	12229	13702	22273	4784	3062	9663	10615	14566	13769	4939	6022	14302	14102	12034	23660	23434	18117
rs10929684	rs10929684_G	1756	2913	3660	4925	5850	11246	4051	2356	9111	7647	9996	9054	4030	4943	9103	5947	8067	9657	15840	11896
rs10929684	rs10929684_A	227	118	181	255	713	1454	187	68	252	352	578	520	310	434	509	348	810	678	4360	3889
rs10929685	rs10929685_T	29	26	47	78	0	0	19	9	13	18	58	52	26	24	30	20	129	74	0	1
rs10929685	rs10929685_C	19	51	68	118	2	5	29	35	16	30	107	128	73	72	32	30	305	150	2	1
rs10956359	rs10956359_T	72	100	153	211	1176	2447	266	130	144	213	464	568	363	656	372	216	856	669	6631	5410
rs10956359	rs10956359_C	108	182	215	310	1709	3491	355	236	430	440	1002	915	461	671	737	425	1208	1139	8838	7177
rs10993994	rs10993994_T	20738	22027	26692	31775	20194	31220	20857	15261	25864	26969	35785	38256	21332	25001	28699	24057	35191	38110	36144	27145
rs10993994	rs10993994_C	68111	50821	55796	81272	33927	47296	57931	41041	78654	86456	80492	108117	60175	76572	91490	71545	84355	82223	53303	41507
rs11043132	rs11043132_T	38005	19975	27182	30805	57681	71634	17774	11290	26660	28235	40964	33751	23380	23498	32654	38462	29686	53265	71638	58275
rs11043132	rs11043132_C	25616	12673	16349	19895	46531	54565	11821	8094	20316	21585	33814	27834	14441	15296	24107	29455	24744	42522	55814	44873
rs11043133	rs11043133_G	436	307	339	577	1182	1517	315	137	363	464	568	616	291	401	642	545	666	1039	2657	2223
rs11043133	rs11043133_A	539	363	451	677	1028	1287	336	155	409	509	610	641	325	403	880	567	781	1077	2295	2186
rs11043140	rs11043140_T	243	191	265	472	823	1252	228	97	268	319	432	479	255	320	484	429	699	714	2470	2281
rs11043140	rs11043140_C	345	310	373	630	998	1453	313	169	602	706	686	853	327	540	905	625	1102	1122	2780	2485
rs11043142	rs11043142_G	5587	3215	3492	5062	8444	8669	2543	1559	4611	5110	8756	8379	2543	3158	6585	6113	6744	12640	9101	7376
rs11043142	rs11043142_A	12504	8538	8946	13642	11549	12015	3792	2345	7192	8719	18039	17624	3277	3722	10882	8394	13805	25904	12027	10081
rs11043143	rs11043143_T	4814	2209	2737	3757	10351	10313	1424	1000	3246	3526	5037	4056	1057	1282	4676	4552	3690	6656	10663	9599
rs11043143	rs11043143_C	3070	1314	1548	2401	7856	7662	1029	788	2369	2617	3697	2835	886	1089	3473	3523	2817	5283	8308	7202
rs11043147	rs11043147_G	28966	17500	18266	23446	28213	36087	11160	7371	24987	28187	29470	27992	9001	10296	29136	24664	22761	34589	36268	28942
rs11043147	rs11043147_C	20383	11438	14909	18234	27803	36232	7935	5526	15337	17102	24947	20345	8813	8631	20572	19985	19400	30638	36186	28988
rs11191385	rs11191385_T	153	75	84	125	544	876	54	31	103	143	202	146	79	53	206	178	225	395	1545	1265
rs11191385	rs11191385_G	170	76	100	145	609	1150	49	25	125	154	246	172	55	53	253	195	279	468	1884	1683
rs11245453	rs11245453_G	459	324	399	566	599	991	292	127	707	992	591	681	140	306	1353	822	910	881	1911	1777
rs11245453	rs11245453_A	384	259	320	474	601	887	194	98	457	713	496	554	116	275	1070	658	773	815	1696	1743
rs11245454	rs11245454_G	40403	28334	22353	41348	36813	44940	20868	14020	44297	51616	64616	68499	18649	25140	63468	47078	64629	60709	46870	36908
rs11245454	rs11245454_A	26768	15626	16774	24478	38767	47807	14917	9714	25230	29169	43371	40609	16505	17960	30267	29552	38139	42411	49276	39273
rs11245455	rs11245455_T	12655	6723	6163	9119	3121	3270	4095	2358	10040	12303	6709	8550	1804	2845	18417	8590	7795	7575	3085	2767
rs11245455	rs11245455_C	2233	1178	1198	1790	2115	2266	874	486	1944	2320	1771	1935	437	631	3590	2127	1769	2498	2324	2041
rs11263763	rs11263763_G	16115	8088	10499	13011	28418	33212	7526	5535	15149	15992	20255	17388	5788	6751	18610	21087	14947	29254	35614	28665
rs11263763	rs11263763_A	19079	9950	13491	15667	29553	34472	7364	5376	15707	17187	21529	18342	6958	7008	19081	20745	16168	29245	37634	30363
rs113812061	rs113812061_T	499	368	346	555	991	1278	1755	961	431	584	1144	935	3380	3326	671	739	1033	1360	2072	1879
rs113812061	rs113812061_C	216	152	185	304	638	881	201	100	162	218	354	324	388	335	332	265	407	497	1541	1359
rs11564705	rs11564705_G	59620	36092	38440	55418	28169	32990	23990	16941	42628	48386	38999	54191	20378	24251	60586	37775	36551	38715	28558	23538
rs11564705	rs11564705_A	32059	19938	26395	29465	27859	33752	11449	8667	16682	19352	22335	20333	11849	12748	23896	18466	19779	24781	28776	24113
rs11564706	rs11564706_G	17866	10729	9931	15691	18156	18780	9239	5732	13578	18958	58067	58557	7396	8911	17266	13470	42815	76048	17821	15111
rs11564706	rs11564706_A	16273	8686	9187	12700	14547	15007	7578	4314	10727	15272	46494	46856	6062	6931	13674	10678	34645	57811	13963	12163
rs11564707	rs11564707_G	42087	27759	31690	42038	41157	47939	33008	21230	26500	30148	59012	54405	35658	38256	34685	33124	44223	74905	49169	39819
rs11564707	rs11564707_C	26207	15912	18152	23698	29779	35035	39137	23528	17680	20191	47216	37707	44026	42707	20515	22841	33600	56578	36566	29948
rs11564708	rs11564708_G	419	903	1059	1813	2061	2617	709	488	1318	1059	1990	1943	1000	1377	1525	904	2240	1858	2922	2557
rs11564708	rs11564708_C	398	665	744	1415	1018	1236	361	209	818	766	1235	1304	493	695	1242	590	1745	1104	2192	1961
rs11591637	rs11591637_G	417	447	461	1011	328	463	328	135	436	673	1265	1700	540	868	811	433	2434	992	1206	1097
rs11591637	rs11591637_A	287	488	498	947	371	469	428	160	570	845	1696	2227	677	1306	1060	425	3443	1120	1550	1248
rs11598549	rs11598549_G	9629	3950	5831	6630	14698	22952	2935	2039	9215	9878	12878	9932	2470	2755	11793	13615	10484	21810	25144	19565
rs11598549	rs11598549_A	11094	5709	6974	8159	12454	21343	5830	3620	12794	13740	18049	15626	5522	6120	14253	14264	15341	25351	23260	17809
rs11651052	rs11651052_G	6578	5717	6867	9405	8496	12584	3756	2630	6703	7530	9848	8975	3642	4398	10083	7364	8693	12334	11465	8740
rs11651052	rs11651052_A	1070	2091	2472	3485	2103	3461	1975	1268	2878	2695	3603	3708	2072	2631	4135	2162	3257	3852	3587	2661
rs11672691	rs11672691_G	85	106	143	207	272	546	70	35	55	72	161	213	162	209	157	90	393	217	985	867
rs11672691	rs11672691_A	34	77	113	142	198	446	62	34	33	42	111	167	147	184	95	73	273	161	728	635
rs11674433	rs11674433_T	371	203	189	327	424	810	231	97	344	599	752	1039	373	660	793	351	1469	708	1683	1611
rs11674433	rs11674433_C	1046	1945	1585	3174	2175	3903	2959	1336	3180	2962	4202	4865	2469	3095	3821	1756	4251	3440	4483	3547
rs11775448	rs11775448_G	63	134	128	306	361	761	103	56	74	126	290	334	259	399	291	111	570	331	1681	1463
rs11775448	rs11775448_C	141	138	194	324	376	775	116	62	138	248	362	532	291	446	435	201	882	458	1864	1724
rs11778075	rs11778075_T	10314	6637	9463	10509	14863	21624	3609	2592	8863	9424	12954	10433	3228	3696	11804	11197	9940	16373	22337	17833
rs11778075	rs11778075_G	6945	3631	5321	6094	12975	17121	1847	1372	5938	6413	8945	7414	1413	1653	7996	7753	6926	11908	17846	15150
rs11784983	rs11784983_G	8641	6072	6682	10234	8993	10789	4847	3291	7880	8175	8387	8883	6057	6750	12366	9155	8560	10835	10351	8497
rs11784983	rs11784983_A	3516	3811	4151	6687	4922	6320	3035	1902	5429	5075	5264	5868	3838	4091	7734	5051	5402	5855	6071	5033
rs11883500	rs11883500_T	12166	6037	6860	9504	27071	27021	7780	4928	10417	11485	16979	13981	8599	8578	12770	13152	12526	19288	25560	22267
rs11883500	rs11883500_C	13504	6814	8080	10883	32652	31489	7605	5102	11172	12183	18791	15195	9461	8669	13593	14923	13219	21925	29278	26012
rs11884238	rs11884238_T	10193	6198	7796	9974	14487	18440	4501	2756	9138	10602	14802	14560	4295	5521	12520	9556	13926	14958	18898	15777
rs11884238	rs11884238_G	12201	6851	9614	10645	16432	19790	4571	3144	10674	13124	16176	16496	3549	5190	15571	11946	15493	17418	20595	17271
rs11884395	rs11884395_T	6115	2962	4538	5182	12078	11434	2163	1659	4429	4820	6858	5389	1310	1672	5203	6814	4824	9019	13432	11794
rs11884395	rs11884395_C	5508	2420	3470	4199	13064	12138	2229	1786	4808	5065	7221	5736	1083	1618	5563	7473	5117	10017	14066	11950
rs11888077	rs11888077_G	12466	5231	6935	8939	29978	35048	4377	3091	11873	12508	18099	13549	4381	4639	14373	18426	13294	26323	37016	29732
rs11888077	rs11888077_A	15560	7279	10154	12320	30566	36821	5796	3738	13150	13831	20733	16255	6334	6472	16363	19047	15557	27522	39094	31305
rs11890255	rs11890255_G	29287	17231	17497	26120	49956	52675	13883	9896	25898	27562	35396	30329	14554	16906	31997	30743	26290	40359	53997	44866
rs11890255	rs11890255_A	45279	28193	26902	39490	53636	59858	23668	16740	38476	42239	48678	47985	26345	31285	47345	39195	38457	49429	59915	48351
rs11890307	rs11890307_G	5529	3709	3499	6601	5268	4521	4062	2629	10265	11236	8304	9608	4116	6247	15438	9721	10049	8528	6130	5766
rs11890307	rs11890307_A	1188	826	1004	1679	3002	2835	946	600	1132	1245	2141	1907	1534	1645	1757	1610	2502	2670	4527	4430
rs11891426	rs11891426_T	5775	2709	3827	4706	12137	12137	2050	1200	4125	4761	6583	5423	2520	2904	5280	5475	4872	7793	13348	12127
rs11891426	rs11891426_G	9560	4778	6411	8140	17495	16805	3518	2208	7038	7616	10648	9251	3932	4377	9151	8941	7787	12347	18021	16117
rs11986220	rs11986220_T	13	60	69	107	5	4	696	124	60	22	89	113	117	225	29	56	376	349	66	48
rs11986220	rs11986220_A	32	91	104	161	6	5	922	162	69	19	114	141	187	364	46	73	297	391	53	39
rs11988857	rs11988857_G	214	306	395	639	24	39	163	125	143	194	630	863	511	653	340	231	1572	678	113	116
rs11988857	rs11988857_A	87	220	279	400	35	54	117	98	87	131	347	457	315	427	219	130	1052	506	102	112
rs11992171	rs11992171_C	14	24	57	59	29	73	21	18	25	39	49	85	60	100	91	52	160	116	109	89
rs11992171	rs11992171_A	17	26	35	44	17	44	21	26	11	22	53	63	63	86	46	28	114	48	67	58
rs12104950	rs12104950_G	16994	11416	11499	16049	20116	26450	9839	6558	19512	22185	25362	24582	8838	10977	22342	17636	20852	24083	26938	21797
rs12104950	rs12104950_A	11112	9541	11084	14713	15237	21927	10998	6988	14285	15714	23471	22469	11039	13081	17510	12767	20227	19670	22125	17382
rs12259058	rs12259058_G	40	123	131	281	67	170	57	36	29	37	143	223	178	275	60	58	328	220	495	450
rs12259058	rs12259058_A	8	22	37	77	57	112	27	29	8	9	41	69	105	119	24	23	93	72	274	290
rs12334903	rs12334903_T	121	194	215	438	329	634	262	115	135	250	661	834	372	676	456	168	1541	684	1011	921
rs12334903	rs12334903_C	282	227	211	543	425	859	310	130	214	504	1170	1588	421	774	696	284	2378	1032	1339	1254
rs12388771	rs12388771_C	14583	6949	8833	10914	31943	35148	10576	7985	16821	18667	24625	19384	10274	11826	18940	20117	19103	26811	37369	31846
rs12388771	rs12388771_A	25696	15351	17442	20355	33797	37968	12991	10180	20657	22796	28208	24588	12318	13440	22543	22579	21352	28746	39724	33202
rs12453443	rs12453443_G	12672	8340	9345	13342	18847	24043	7274	5545	11756	13706	20459	19340	6255	8123	14119	15537	18500	24358	26237	21540
rs12453443	rs12453443_C	13112	8194	10083	13195	18538	23402	8246	6482	12924	14683	19466	18557	6873	9413	15867	16496	17400	23843	25511	20460
rs12474519	rs12474519_G	22551	11445	14771	18098	34364	40793	10160	6182	14744	16941	23043	19470	10684	12508	21362	17916	19172	26373	36313	30688
rs12474519	rs12474519_A	21070	11773	14740	18435	27398	32756	9918	6024	13764	15882	20780	18720	10255	12053	19898	14837	18092	21637	29537	24961
rs12601935	rs12601935_G	3807	1796	2399	3307	9316	9162	1360	1010	3257	3508	5478	4135	1491	1396	4061	5072	3967	7385	10769	9302
rs12601935	rs12601935_A	5563	2802	3797	4913	10702	10848	2708	1761	3945	4372	7778	6146	3695	3250	5117	5809	5760	9883	12318	10792
rs12682344	rs12682344_T	71	185	158	287	211	401	388	212	1071	579	753	793	249	340	640	226	498	425	695	524
rs12682344	rs12682344_G	1688	4153	4690	6388	5334	8274	3836	2399	11812	9136	10971	11239	2442	3013	9705	5241	7044	8277	10058	7320
rs12769019	rs12769019_G	226	324	298	581	881	1210	1093	446	1008	1347	2646	3740	1015	1534	1357	619	4079	1998	2560	2429
rs12769019	rs12769019_A	99	176	155	345	643	837	607	259	624	986	2336	3191	684	1265	1006	432	4144	1596	2007	2013
rs12769682	rs12769682_G	202	239	178	401	67	132	168	106	301	399	586	875	353	608	518	152	1175	457	482	438
rs12769682	rs12769682_C	746	490	244	798	229	337	377	104	1400	1961	1761	2812	471	968	1905	528	2841	769	1036	929
rs12773600	rs12773600_G	11675	5234	7168	8213	19244	22750	2522	1665	6439	7074	10113	7815	2327	2386	9606	8441	7891	13169	19716	16852
rs12773600	rs12773600_C	6127	2669	3612	4390	10160	11597	1038	595	3041	3447	4708	3857	839	874	5016	4048	3810	6032	10610	9236
rs12773833	rs12773833_T	1378	1938	2055	3469	2340	4073	4781	2194	2419	2529	4516	4201	3920	4739	4042	1828	5358	4271	3422	2722
rs12773833	rs12773833_C	6707	4589	5224	7804	8047	11232	5938	3110	5471	7153	11237	10194	5810	6789	9118	5793	11946	10805	9521	8013
rs12782469	rs12782469_T	10676	5456	5313	7893	12383	12940	2539	1702	5226	5685	8021	6801	2057	2021	7509	6842	6064	9482	12818	10774
rs12782469	rs12782469_C	7238	3602	4090	5828	11775	12441	1943	1401	4330	4520	6710	5307	1634	1721	6197	5893	4892	8501	11965	10190
rs1281967	rs1281967_T	19	48	68	112	31	95	52	38	44	68	182	193	128	136	79	70	500	260	246	220
rs1281967	rs1281967_A	9	26	35	64	17	56	39	17	16	17	62	102	64	61	44	29	242	119	158	129
rs13099234	rs13099234_G	59	105	137	244	46	118	122	74	24	44	240	423	326	522	94	40	526	319	255	231
rs13099234	rs13099234_A	30	85	86	121	64	114	77	59	17	25	147	218	224	396	41	17	283	210	282	229
rs13177600	rs13177600_G	358	356	407	712	729	999	156	111	275	410	547	693	168	280	552	523	859	891	1745	1662
rs13177600	rs13177600_A	390	345	454	757	684	954	184	111	308	415	583	647	196	282	597	496	962	871	1857	1733
rs13215045	rs13215045_T	10965	10027	6597	14089	24330	31795	13342	9049	18070	19693	26187	24506	13832	16307	21105	17232	23737	25205	30991	24595
rs13215045	rs13215045_C	15092	10160	8738	14923	28448	35379	13324	7805	17787	19609	32785	31250	13917	15436	21805	18955	27550	33594	33763	27181
rs13215402	rs13215402_G	8250	3852	4202	6111	11881	13749	3428	2007	4045	4936	7359	5977	3467	3637	7218	5549	7380	9902	10846	9380
rs13215402	rs13215402_A	9066	4711	5258	7053	11060	13420	5077	2712	4469	5460	9027	7850	5205	5184	7894	5781	9216	11850	10033	8555
rs13255059	rs13255059_G	6652	5450	7159	9520	12825	17451	3637	2514	9269	9142	12115	10180	4192	4372	11331	9612	9218	14240	18729	14565
rs13255059	rs13255059_A	59	122	138	186	365	660	94	83	158	136	248	254	207	263	233	150	305	286	1399	1327
rs13386290	rs13386290_G	221	220	280	397	909	1463	581	137	182	306	453	557	369	537	484	295	1031	744	4075	3634
rs13386290	rs13386290_C	329	379	367	676	1465	2273	980	227	355	508	865	940	543	926	794	529	1636	1249	6369	5525
rs13390494	rs13390494_G	9717	9501	8111	14122	15822	22514	15658	9198	17042	18460	25349	28404	15640	20513	20118	14109	27277	22502	24034	19106
rs13390494	rs13390494_A	1764	1098	656	1801	3282	5401	4729	1513	3563	5296	17836	23116	5763	10766	4980	2320	23042	10589	10431	8696
rs13394027	rs13394027_G	6627	4676	7280	7864	10549	15924	3803	2384	7853	8897	10848	9773	3825	4513	10200	8765	9484	14002	15999	12564
rs13394027	rs13394027_A	1371	2436	2767	3606	3547	6054	2758	1374	4711	4217	5237	5234	2362	2914	4643	3022	4262	5026	6395	5016
rs13408361	rs13408361_G	9271	5331	6120	8042	10046	14156	7089	4686	8277	10078	13567	13432	7138	8659	10748	10774	13505	19365	14836	11535
rs13408361	rs13408361_A	6421	4585	5801	7188	7007	10481	5590	3393	6277	7697	9974	10398	5743	7326	8584	7600	10559	13701	11145	8707
rs13425171	rs13425171_G	87	171	281	363	15	37	106	55	55	88	252	306	274	318	195	142	630	387	158	165
rs13425171	rs13425171_C	68	153	244	350	23	54	89	56	40	73	209	241	226	315	142	113	526	375	138	120
rs13426236	rs13426236_G	6621	2721	3505	4241	9532	12156	1625	1081	3956	4601	6333	4628	1366	1391	6062	6207	4690	9628	11690	10048
rs13426236	rs13426236_A	6871	3091	3511	4184	6735	8709	2179	1355	4747	5548	6139	5264	2822	2833	5567	4989	4197	7550	8722	7462
rs13432426	rs13432426_T	9507	5867	7209	8874	20435	19496	4224	3388	5576	6610	9903	8236	4564	3766	8674	8366	7178	11649	17422	15596
rs13432426	rs13432426_G	6956	3794	4341	6033	21242	19476	3260	2576	5001	5778	8898	6891	3048	2663	7897	7890	6278	10784	17268	15597
rs1463795	rs1463795_G	2671	1815	1865	3238	4004	4099	1446	836	2288	2494	2947	2851	1645	1892	3227	2344	2818	2942	5002	4742
rs1463795	rs1463795_C	1787	1246	1291	2161	3495	3563	797	522	1636	1771	2230	1921	874	999	2341	1665	2075	2066	4515	4148
rs1551513	rs1551513_G	13917	6680	9853	11474	24731	27860	3072	1884	7821	8451	11801	9444	2839	3020	10721	9983	8956	14450	23710	20140
rs1551513	rs1551513_A	16935	9735	14125	15767	26409	31546	4195	2747	8963	9408	13611	11263	4239	4697	12461	10744	10939	15489	25371	21787
rs1551515	rs1551515_T	276	392	333	610	362	559	587	306	362	539	1268	1601	860	1234	675	255	2124	993	1253	1137
rs1551515	rs1551515_A	249	227	217	478	331	663	348	160	346	458	873	1123	524	790	581	243	1470	636	1684	1551
rs1561589	rs1561589_T	25448	14123	16290	21047	28159	37827	40509	28281	13867	16311	28675	24216	37058	33835	20761	16509	27194	39812	27563	22868
rs1561589	rs1561589_C	24407	13268	13281	19669	26507	34643	26166	18644	14017	17618	31644	29447	25355	25700	20850	15654	32157	40160	26093	21986
rs16843590	rs16843590_G	460	413	402	709	251	553	450	180	476	705	1319	1860	568	804	976	374	2401	1848	1243	1146
rs16843590	rs16843590_A	357	363	398	622	275	576	444	177	453	673	1124	1666	748	985	1069	453	2556	1593	1619	1468
rs16901898	rs16901898_T	1511	3440	3888	5873	7823	11620	3673	2159	6201	4728	7998	7019	3864	4809	5824	3982	5549	6595	13694	10385
rs16901898	rs16901898_C	11307	10392	13672	17538	23889	31047	6539	4261	13290	12210	20598	17009	7764	9127	15501	13992	15530	20501	31679	24779
rs16901904	rs16901904_T	27	49	86	111	26	64	58	33	32	40	97	147	118	128	118	72	286	157	151	117
rs16901904	rs16901904_C	49	76	68	159	114	212	104	72	47	90	308	411	184	317	183	91	574	414	537	488
rs16901948	rs16901948_G	45	122	262	320	106	211	71	82	52	76	187	268	233	370	154	99	528	332	369	374
rs16901948	rs16901948_A	17	50	109	180	73	125	42	23	24	22	66	105	136	187	67	34	221	133	245	229
rs16901949	rs16901949_C	367	365	376	644	246	454	433	175	326	586	1443	2178	646	1216	826	304	2898	1250	981	969
rs16901949	rs16901949_A	242	319	317	666	194	420	385	175	256	495	1325	1960	622	1158	677	259	2815	1181	962	841
rs16901950	rs16901950_G	45268	29089	32364	40601	55981	62046	22703	16859	35335	37483	50004	44908	24342	26388	40473	41898	36935	58715	65912	53100
rs16901950	rs16901950_A	43574	28368	35681	41912	50275	56854	20641	15207	30353	31950	44656	40735	22623	24427	34287	35225	34754	49484	58934	48072
rs16901952	rs16901952_T	264	303	276	485	1563	2456	1343	391	1126	1126	1703	1944	1245	2471	1672	707	2250	1368	7161	6108
rs16901952	rs16901952_C	10229	9447	10383	13761	18731	26741	12663	9092	23539	21958	26119	27201	13409	18086	26660	17884	22876	25145	31331	23640
rs16901966	rs16901966_G	422	352	342	598	278	490	324	149	415	620	829	1288	656	910	874	370	1822	922	1114	1058
rs16901966	rs16901966_A	264	301	326	523	116	184	213	119	189	318	595	894	424	625	515	233	1386	709	404	408
rs16901967	rs16901967_G	18392	13048	16899	21142	21901	30598	13375	9163	22890	24728	29910	32219	14851	18929	26344	22986	29862	33158	33967	27211
rs16901967	rs16901967_A	3504	5020	6744	8074	7776	12412	4909	2905	7141	6493	10139	9270	5173	5796	7480	5960	8758	10448	15936	12710
rs16901969	rs16901969_C	345	784	981	1381	2886	4668	1023	603	1839	1319	3191	2428	1278	1174	1738	1383	2032	3193	6528	5305
rs16901969	rs16901969_A	86	44	59	83	871	1701	180	64	101	93	460	363	557	581	165	143	540	542	3787	3576
rs16901970	rs16901970_T	315	465	551	904	452	648	672	395	454	577	1374	1643	954	1329	849	560	2384	1498	1534	1315
rs16901970	rs16901970_G	482	865	937	1751	1216	1619	1735	963	1379	1468	3487	3904	2034	2666	1689	1086	4138	3061	2406	2124
rs17386555	rs17386555_G	10500	13954	7592	14780	7948	13229	19085	9292	24932	27537	34474	40652	13530	20845	27843	13923	31616	24147	13985	10910
rs17386555	rs17386555_A	290	980	773	1612	866	1952	2082	866	1810	1518	3480	3905	1728	2453	1804	808	3330	2482	2792	2221
rs1741275	rs1741275_G	10919	7053	8385	11215	25008	36357	7206	4846	15838	16536	22075	18077	8317	9759	21165	17453	17262	23950	36830	29249
rs1741275	rs1741275_C	21967	11906	15718	18872	39385	53933	8838	6083	21538	23299	32657	26400	9497	10425	26559	26346	24961	38103	56942	45151
rs17464492	rs17464492_G	3722	4893	4588	7744	10852	13518	3045	1975	8515	7716	8919	8108	2805	2800	10747	6836	6738	8287	14225	11163
rs17464492	rs17464492_A	124	632	564	1142	1130	1846	719	398	1687	1113	1349	1297	563	693	1747	715	953	1088	2324	1707
rs17762878	rs17762878_G	58	106	122	236	48	69	121	92	100	94	221	254	218	281	189	101	369	244	169	178
rs17762878	rs17762878_A	46	77	105	187	9	29	56	64	55	60	132	176	187	201	113	80	300	176	71	74
rs17762938	rs17762938_T	131	151	192	323	121	230	513	144	223	235	377	539	333	484	429	210	631	534	431	377
rs17762938	rs17762938_C	2745	3869	4236	6572	1668	2707	11044	5109	9796	10975	12999	16830	9204	11068	13723	7069	12703	12053	3096	2401
rs1793959	rs1793959_G	12251	7397	8402	11729	17335	25277	5366	3239	10910	11454	14638	12298	5149	5932	15787	11227	12521	15951	21353	17330
rs1793959	rs1793959_A	1786	3685	3342	5004	4221	7410	3012	1507	6266	5455	6000	5960	2356	2729	6267	3096	4688	4713	7013	5266
rs1861299	rs1861299_G	14687	7280	9266	11767	32342	44445	7166	5137	16646	18368	26866	20275	7518	8661	20808	22389	21690	31043	47101	38130
rs1861299	rs1861299_C	8584	5070	6604	8616	20067	27662	6031	3615	10570	11214	19490	15090	7210	7049	13214	12921	14607	20865	28277	22828
rs1865866	rs1865866_T	11280	7085	8014	10605	18500	26355	11445	7147	12562	14921	22909	21695	11612	13983	17544	15061	21599	27688	24943	19471
rs1865866	rs1865866_C	14769	7352	8899	11552	25041	34119	10115	6809	13285	16068	21562	18093	10183	11807	18735	19211	18510	28889	32677	25884
rs1955698	rs1955698_T	9505	4705	6863	7330	11190	16276	3947	2806	6326	7510	9246	7608	3871	3379	9194	9395	7332	16446	15149	11975
rs1955698	rs1955698_C	24505	10679	15069	16431	30950	43048	22052	16712	19281	23831	36524	26732	32021	25777	27949	36677	28113	71351	43228	33617
rs1983891	rs1983891_T	5810	6405	6858	10133	12981	19351	10372	6108	10151	11028	16909	16221	10902	11684	12857	9163	14751	15310	19321	15470
rs1983891	rs1983891_C	15228	11792	12632	18191	24547	32523	15780	9482	14285	17208	26952	25709	17720	17669	19277	15789	23957	26656	31427	25550
rs2024431	rs2024431_G	243	609	683	1056	840	1988	890	502	1007	933	1559	1557	897	1148	1292	782	1742	1821	2664	2073
rs2024431	rs2024431_A	87	130	134	227	114	317	167	81	83	123	246	295	227	338	210	129	554	347	639	627
rs2024432	rs2024432_T	81	108	116	196	257	663	348	85	185	250	584	764	411	623	459	222	1415	747	2083	1736
rs2024432	rs2024432_C	145	181	204	288	361	1001	481	137	274	481	832	1094	391	688	784	376	1848	987	3065	2498
rs2024433	rs2024433_G	55066	46126	1294410	674412	5840	6011	53022	35788	12652	21975	92392	111014	89357	27801	16173	10390	77068	131655	5996	5130
rs2024433	rs2024433_C	13638	9083	9130	15499	8871	9359	6164	3480	5528	7777	22988	24608	6217	5282	7693	6172	18395	37436	9261	7960
rs2028397	rs2028397_T	248	268	322	431	208	347	386	277	338	413	571	880	631	862	621	389	1304	789	1066	869
rs2028397	rs2028397_C	813	1341	992	2470	736	1352	1966	981	2683	2387	3683	4773	1857	3030	2925	1308	4669	3415	3170	2612
rs2028398	rs2028398_T	28023	23604	18300	34791	36454	40435	12799	9069	31448	33557	37297	35614	14804	14009	40221	30774	29262	34102	40176	33268
rs2028398	rs2028398_C	31212	22449	18869	33348	43360	45088	10320	7435	26577	28201	36044	32327	12800	11590	34180	28733	27077	33984	44839	37716
rs2035637	rs2035637_G	642	607	619	1106	358	640	781	438	911	1088	1644	2352	1424	1894	1376	730	3268	1692	1202	1096
rs2035637	rs2035637_T	532	642	619	1169	318	472	936	528	709	1151	1832	2740	1667	2537	1428	740	4175	2195	850	817
rs2035637	rs2035637_C	676	627	752	1167	443	739	1030	484	1014	1365	1871	2762	1659	2457	1568	841	3667	2109	1622	1521
rs2060776	rs2060776_T	822	602	317	912	1093	2247	817	252	1700	2744	3654	6069	1239	3245	3157	1145	6903	1950	5400	4814
rs2060776	rs2060776_G	480	466	340	743	1011	2162	768	312	1200	1480	2224	3035	880	1708	1699	713	3443	1506	4715	4040
rs2063346	rs2063346_G	5820	5878	7747	9931	16012	25803	23771	14077	9149	9059	17027	13849	22014	23370	11126	9856	13163	17673	27670	21349
rs2063346	rs2063346_A	1634	2835	3333	4336	8508	15249	12181	6935	5144	4797	8886	6956	10773	12692	5884	4708	7238	9423	20448	16253
rs2104506	rs2104506_C	5984	2770	3823	4806	11583	12213	2439	1731	4726	5289	7592	6351	2095	2466	6200	6416	5719	9721	13338	11889
rs2104506	rs2104506_A	21270	10393	14579	18324	30483	35568	8908	5994	17030	19037	23522	20242	8623	9982	23156	22090	18855	29026	36514	30317
rs2124597	rs2124597_G	26910	17125	23501	26719	33723	36186	10037	7858	19837	20860	27137	26099	9101	11298	23322	22061	21943	31594	40790	34177
rs2124597	rs2124597_A	11624	10333	13103	15913	17706	19966	6924	4838	11662	11648	16785	15931	8114	8972	13395	10577	13332	16178	23391	19536
rs2125770	rs2125770_G	8659	7890	8065	11623	12582	18722	9046	5844	12459	13957	18300	18666	7706	9497	15891	11240	16371	18775	18486	13993
rs2125770	rs2125770_A	395	1263	1205	1941	1625	2998	2348	1138	2272	1937	3518	3528	1883	2401	2476	1266	2858	3018	3820	2856
rs2249986	rs2249986_T	102	180	250	374	589	948	168	88	218	345	483	563	484	762	709	318	1157	557	3089	2937
rs2249986	rs2249986_G	111	177	315	423	773	1313	178	87	229	326	563	593	437	590	572	325	1032	584	4495	4144
rs2262569	rs2262569_G	4183	5024	4151	7478	6828	11350	7232	4550	7519	9320	10957	12753	6473	9283	11229	5823	13053	10881	12470	9739
rs2262569	rs2262569_A	3390	2944	2731	3565	1417	2568	4200	2493	4849	6188	5836	8258	3715	6434	7412	3826	9918	5440	4998	4374
rs2271809	rs2271809_C	32825	14853	17910	22643	47851	55577	18930	11619	40056	42412	45391	40112	19558	21907	50735	45655	34057	52458	54874	44671
rs2271809	rs2271809_G	30562	13053	16261	20538	56593	67129	21758	13988	39047	41092	50549	39514	22728	23262	48820	48064	35364	62720	57623	46007
rs2271809	rs2271809_T	89857	44963	46053	61211	44904	56568	60975	35772	131285	139933	90787	104810	51198	63341	166733	113507	80727	87968	52057	42394
rs2271809	rs2271809_A	41225	19166	23166	28736	50018	64074	24431	14990	57209	61276	52044	48908	21320	24422	76121	58430	42761	57521	58862	46879
rs2292879	rs2292879_G	7501	2919	4358	5300	12699	13857	1442	964	3913	4364	6355	4649	1103	1063	6222	5491	4759	8022	13081	11553
rs2292879	rs2292879_A	17279	8118	11937	13537	23563	27667	3365	2328	7957	8917	12763	9628	2905	2706	12518	10662	9658	15914	24581	21422
rs2405942	rs2405942_G	117	141	158	265	269	643	201	121	129	203	589	689	432	781	392	169	1418	710	1574	1381
rs2405942	rs2405942_A	49	198	194	631	133	298	200	147	80	91	372	458	824	1669	405	88	1146	471	658	634
rs2405943	rs2405943_T	11175	11409	11009	12925	877	1232	10428	8296	11527	11303	7411	8425	9945	11401	11297	11398	9669	9809	2391	2335
rs2405943	rs2405943_C	11378	11833	11204	12942	975	1403	11139	8746	11825	11486	7575	8802	10915	12469	11395	11612	9924	10125	2794	2607
rs2456274	rs2456274_T	2371	1271	1601	2347	5045	5213	997	634	1948	2262	3495	2637	960	1085	2638	2996	3278	4763	6778	6019
rs2456274	rs2456274_G	2293	1367	1409	2554	4581	4792	1224	782	1911	2276	4260	3617	1405	1480	2384	2857	3955	5614	5990	5225
rs2474694	rs2474694_T	6381	2871	4341	5207	13004	13972	1585	1108	4422	5205	7599	6087	1181	1209	6015	6759	5809	10370	15519	13405
rs2474694	rs2474694_C	3473	1639	2346	3029	8100	8861	951	610	2846	3109	4550	3575	451	638	3876	4385	3569	6597	10001	8457
rs2543775	rs2543775_G	1870	689	886	1150	3037	2806	604	370	813	913	1361	1038	636	557	1415	1326	1335	2866	2922	2605
rs2543775	rs2543775_A	2051	909	1013	1404	2846	2904	587	368	787	976	1586	1207	587	554	1324	1274	1570	2959	2906	2688
rs2543776	rs2543776_G	4874	2661	3292	4871	9367	9271	2291	1514	3895	4542	7495	6783	2083	2410	5402	5427	6830	9251	10592	9301
rs2543776	rs2543776_A	6399	3419	4686	6423	10075	10069	1948	1240	4203	4688	7155	6222	1666	1946	5859	5408	6239	8220	11391	10290
rs2543781	rs2543781_G	3284	3345	3976	5737	10981	16797	5232	2918	8992	8459	11759	10001	5229	5852	9883	7322	9437	11578	17257	13214
rs2543781	rs2543781_C	3659	4300	4448	6650	11676	17908	6187	3890	9725	9827	12703	11202	6258	7258	11120	7766	10584	12057	18509	14523
rs2575764	rs2575764_C	21314	11793	12771	18547	21596	27114	14772	9210	13354	17913	35312	35227	16769	18325	19756	16196	32089	46956	22746	18723
rs2575764	rs2575764_A	25564	16228	18008	24404	21634	27047	15111	9917	13921	17971	34713	34109	16122	17582	20192	15818	30159	46851	23440	18732
rs2611471	rs2611471_G	4839	2421	3606	4270	8490	8101	1556	1075	3134	3386	4970	4379	1528	1690	4138	4550	3951	6906	9687	8498
rs2611471	rs2611471_C	7141	3640	5374	6294	12553	12473	2622	2121	4876	4833	7552	6547	2952	2931	5798	7042	5437	10386	13281	11232
rs2611486	rs2611486_G	10319	5984	6626	8846	18855	20452	5320	3052	7599	8150	11046	8936	6187	6353	10727	9785	9169	13425	17511	15555
rs2611486	rs2611486_A	14288	7787	9266	11852	23132	25425	5842	3483	11331	12879	15083	13333	5891	6896	16888	12445	12014	16523	22909	19585
rs2611491	rs2611491_C	6053	2629	3046	3816	9975	12384	2062	1383	4092	5007	6753	5255	1653	1772	6973	6727	5619	11652	10897	9360
rs2611491	rs2611491_A	6207	2581	3601	4546	8547	11191	1929	1123	3637	4509	6243	4803	1880	1940	5998	5723	5325	10352	9560	8084
rs2611507	rs2611507_G	1701	1958	686	2573	1832	3166	7894	3736	4924	8070	11385	15970	5404	11391	9497	2586	22272	5285	8899	7297
rs2611507	rs2611507_A	5993	11346	2614	13274	1654	2986	75007	44628	12955	25966	90354	163959	56395	150485	28658	4496	163831	30496	7414	5765
rs2611512	rs2611512_T	59	56	77	126	342	503	141	58	255	359	642	840	209	348	418	246	1184	581	1654	1528
rs2611512	rs2611512_C	50	51	73	104	143	227	81	51	139	206	294	411	157	195	268	157	639	348	638	553
rs2611513	rs2611513_G	143	141	196	287	131	318	92	78	175	239	301	421	284	352	410	189	664	376	679	548
rs2611513	rs2611513_A	87	126	171	259	51	112	94	55	73	150	240	358	231	346	272	128	566	321	292	244
rs2657626	rs2657626_T	3617	6211	5779	9137	7546	11761	9725	6507	8615	8341	13279	14898	9228	12381	9736	5100	13871	9461	14157	11104
rs2657626	rs2657626_C	15757	12422	13073	18133	20029	26926	14181	9629	15846	17356	24896	24977	13882	16390	18902	14253	23734	22026	27345	21865
rs2657629	rs2657629_C	13044	7913	7086	11202	16161	21215	7415	5395	14780	17316	17995	18129	6303	8500	17526	15185	17714	18810	21699	17343
rs2657629	rs2657629_A	34052	32307	20361	44724	22108	31465	24861	15305	46708	49743	34825	38786	18876	27528	55745	40142	33630	37647	32432	24944
rs2657633	rs2657633_G	20848	11694	11978	17264	12791	12864	11916	6639	31197	37136	28258	36372	4941	8695	45341	28597	26133	28247	14262	12754
rs2657633	rs2657633_A	12616	6382	9717	10901	16133	16955	3367	2189	7696	9046	10641	9775	2295	2920	11121	9645	8225	12695	18402	16344
rs2660742	rs2660742_T	17966	10049	14075	16031	24413	33050	7627	4953	16717	18301	22281	19187	8228	8507	20121	19552	16458	27839	35330	27990
rs2660742	rs2660742_G	19888	9837	13847	15857	29729	38334	7551	5303	17545	19434	24378	20490	6715	7453	21182	22722	18601	31788	40236	32740
rs2740358	rs2740358_G	3097	1204	1348	1901	5112	4389	991	653	1219	1286	2077	1589	1099	869	1984	1662	2007	3324	3837	3532
rs2740358	rs2740358_A	3016	1160	1286	1746	5197	4588	1077	594	1182	1274	1907	1445	1136	906	1753	1563	1779	3020	3823	3565
rs2843546	rs2843546_C	6513	3852	6239	6150	5300	8386	2868	1691	3855	5282	6290	6474	2471	3069	7669	5904	7721	11472	7053	5573
rs2843546	rs2843546_A	3171	2229	4338	3735	2826	4930	2296	1314	2735	3431	4106	4329	2446	2940	5318	3595	5369	7924	4491	3256
rs2843547	rs2843547_G	24852	11988	15918	19446	48877	55101	9019	6233	17730	19556	27929	20780	10172	9937	25035	24444	19849	35053	48982	40953
rs2843547	rs2843547_A	29457	14671	20470	24135	51191	58663	10586	7253	17872	19945	30515	22908	13150	12763	26043	25039	22351	37422	51546	43451
rs28479922	rs28479922_C	252	249	238	406	649	1217	691	162	353	548	1193	1486	543	855	791	414	2194	1800	2685	2269
rs28479922	rs28479922_A	66	126	114	245	476	1015	331	72	82	137	369	376	303	411	281	151	719	586	2097	1768
rs28615829	rs28615829_G	317	431	301	715	1290	2112	512	298	876	673	1117	1323	599	1043	1248	590	1406	879	4218	3678
rs28615829	rs28615829_A	102	119	101	292	732	1073	101	82	106	157	345	371	188	346	352	158	504	337	2137	1841
rs28641581	rs28641581_T	11205	8681	11117	14324	17903	25011	3716	2645	12672	12085	15928	13689	3397	3778	15581	14301	12386	20079	26953	20900
rs28641581	rs28641581_C	23197	13070	15150	19916	28807	38647	6756	4926	24246	25000	27788	24456	5704	6715	31550	28880	22491	36232	42409	32546
rs2882601	rs2882601_T	16	41	56	73	1	3	12	10	16	19	47	60	41	41	58	31	171	87	1	2
rs2882601	rs2882601_A	9	37	53	64	2	6	8	17	7	11	30	55	26	37	26	17	101	49	4	1
rs2955626	rs2955626_G	905	794	806	1650	663	853	970	286	1589	2048	1471	2260	643	1315	3026	1838	2746	2896	1876	1774
rs2955626	rs2955626_C	1111	1194	916	1896	627	953	1578	588	2121	2915	2416	3638	1549	2243	3641	2160	3716	3748	1807	1645
rs3012066	rs3012066_C	56	37	55	121	232	338	63	28	58	67	284	337	52	87	82	78	365	657	633	571
rs3012066	rs3012066_A	92	58	92	113	381	600	56	21	90	105	215	218	48	68	171	151	276	477	1097	1038
rs3087553	rs3087553_T	3501	4578	4982	7077	6350	8798	4160	2266	7316	7153	11130	10982	3807	4632	7377	4849	8581	8698	8776	6848
rs3087553	rs3087553_G	8597	6475	8593	11195	12502	16380	5313	2948	7745	8886	16059	14589	5813	6553	10201	8796	13221	15930	16424	13283
rs3088442	rs3088442_G	2812	1508	1624	2198	3657	4201	970	671	2698	3078	3285	3115	774	1080	3680	2835	3048	4320	5381	4826
rs3088442	rs3088442_A	2835	2427	1527	2235	1998	2418	1555	891	3815	4225	4237	5144	771	1050	3217	2091	2817	3411	2822	2530
rs3105751	rs3105751_G	49	58	73	106	85	159	81	48	73	112	192	210	176	240	188	89	365	168	420	347
rs3105751	rs3105751_A	21	56	57	93	96	142	69	37	99	116	203	237	163	264	169	84	442	173	339	344
rs3106164	rs3106164_G	7297	4981	6278	8210	17782	23016	2573	1725	7316	7834	12116	9827	2876	3018	9800	8221	8932	12464	21441	17509
rs3106164	rs3106164_A	2010	2401	2894	4170	7230	10658	1655	1000	3890	3681	5829	4936	1807	1963	4745	3392	4167	5626	11461	9509
rs331014	rs331014_T	2825	3515	5183	6565	6340	10046	2144	1341	4001	4149	6391	5897	2634	2963	6866	4080	5947	6802	9322	7023
rs331014	rs331014_C	8824	4805	5911	7743	15099	21664	3482	2319	7309	8407	12062	10146	3166	3902	10913	9539	10875	15075	19854	15720
rs35049703	rs35049703_C	765	465	492	1049	775	1539	483	180	785	1215	1325	1549	741	1069	2089	878	2463	1609	2775	2209
rs35049703	rs35049703_A	486	379	404	904	517	1007	343	185	504	809	856	1055	496	828	1415	561	1803	1085	1930	1632
rs35375589	rs35375589_G	4604	1572	2115	2602	9062	10362	1257	935	2854	3238	4855	3215	857	916	4375	5386	3519	8769	9930	8123
rs35375589	rs35375589_A	6461	2393	3275	3976	9815	11629	1612	1195	3599	4013	6028	4371	1258	1278	5622	6034	4452	10758	11171	9378
rs3747973	rs3747973_T	9422	5995	7701	9330	19587	25177	5932	3652	9944	10516	15697	13105	7106	8021	12176	10987	12630	17295	24180	19672
rs3747973	rs3747973_C	14742	7350	9369	11460	28933	35596	6554	4355	12458	14074	19549	16114	6916	7687	16417	16705	15870	24850	36224	29694
rs3751105	rs3751105_T	13459	6799	9765	12095	26713	27143	4839	3201	9893	10847	17261	14686	5044	5294	12949	13141	13077	20486	28786	25243
rs3751105	rs3751105_C	654	391	564	767	1933	2144	260	141	595	689	917	822	268	291	914	792	823	1168	2667	2498
rs3751106	rs3751106_T	5259	3493	4967	6006	8255	9684	2691	1780	4705	4486	6633	6045	3099	2932	6071	5582	5478	8953	10000	8322
rs3751106	rs3751106_C	4869	2428	3403	4551	7089	8507	5577	3572	4131	4184	11172	9508	9936	9200	5318	5238	8790	14535	8504	6960
rs3771570	rs3771570_T	13304	9356	11772	14526	19952	23254	8057	5004	10246	11390	14802	13740	8277	9421	14541	9991	12970	13958	18905	16034
rs3771570	rs3771570_C	21121	12655	15902	19996	26766	29907	11007	7175	12548	14578	20695	18865	11638	12713	17700	14258	18100	20576	25122	21377
rs3771585	rs3771585_G	5640	2845	3871	5435	9326	9173	2229	1578	4429	4681	6321	5292	2413	2805	5825	6003	4623	8250	10350	9005
rs3771585	rs3771585_A	6563	3429	5513	8107	8302	8439	2162	1468	4593	5247	6046	5549	2591	3069	8457	7027	5430	8485	9346	8379
rs3803182	rs3803182_T	12743	7130	6876	10712	15020	18436	14804	8345	10709	13665	14694	13636	13666	12180	22313	13123	15742	17981	14514	12805
rs3803182	rs3803182_C	8512	5040	4411	7501	10101	11932	12438	6773	4958	6585	13257	12513	11780	9686	8522	6503	13110	17492	9227	8010
rs3814388	rs3814388_T	136	82	74	132	515	924	449	116	135	176	842	908	378	422	310	200	1012	1274	2515	2405
rs3814388	rs3814388_A	139	70	78	136	375	776	247	62	129	168	773	751	366	377	286	185	851	939	2131	2107
rs388170	rs388170_G	5976	3124	4115	5129	7841	8533	1817	1234	4441	4712	6298	5801	1823	2261	6753	6151	5467	9490	9862	8390
rs388170	rs388170_A	5486	3500	5328	5944	6911	8024	2666	1662	3447	3506	6737	5905	3152	3467	4822	4851	5196	9760	8855	7332
rs4076054	rs4076054_G	15528	7953	10064	12362	29935	31332	7546	5434	13473	14168	19773	16967	7218	7768	16129	17856	14201	25655	32756	26737
rs4076054	rs4076054_A	20601	11344	16141	17871	30007	33034	8354	5847	13588	14517	20892	17708	9826	10026	16685	18038	14613	26815	33690	27644
rs4077456	rs4077456_G	1370	681	837	1249	3421	3313	450	313	1117	1213	1593	1292	201	300	1771	1616	1323	2299	4355	3758
rs4077456	rs4077456_A	1229	664	932	1283	2590	2716	353	237	788	916	1247	965	169	236	1292	1229	970	1639	3283	3063
rs4077457	rs4077457_T	12310	5594	7236	9131	21362	21902	5566	3976	13303	14098	15882	14017	3925	5501	15699	16290	12460	19882	25180	21537
rs4077457	rs4077457_C	10964	4534	5561	7609	25431	25477	5833	4224	13334	13975	16781	13371	3680	5200	15649	18034	12356	22612	29970	24976
rs41298814	rs41298814_T	708	511	459	676	1644	1867	613	355	870	1085	1108	1168	475	502	1252	965	1076	1436	2491	2241
rs41298814	rs41298814_C	670	338	428	673	1666	1972	426	240	472	583	904	756	473	446	777	774	740	1312	2446	2206
rs41299445	rs41299445_G	44741	28823	23261	39406	22140	28644	117695	94221	39197	49534	180832	214581	124312	155751	48493	39921	161778	241431	27905	21513
rs41299445	rs41299445_C	60283	49958	40664	67656	33154	42324	32532	24875	35790	43162	109399	117375	29484	37905	40681	37107	92693	160992	43761	33461
rs4242382	rs4242382_G	9970	6550	6960	9521	10088	14652	7186	5507	9122	10563	13969	14153	6956	8605	11865	11109	13571	19363	14679	11385
rs4242382	rs4242382_A	6154	5297	6187	8371	6807	10175	7347	4677	8399	9124	12277	12438	6674	8016	10388	7955	11316	14432	10171	8003
rs4242384	rs4242384_C	15167	12165	13056	17316	22302	26965	17694	10248	24773	26152	33311	36307	16463	22344	24484	18005	31076	27941	27860	22411
rs4242384	rs4242384_A	6429	8231	6307	10455	10640	14395	20249	11288	30308	29269	29785	36229	13998	24621	31152	15200	26508	19194	14747	11495
rs4242385	rs4242385_T	101	232	339	402	36	79	178	104	81	109	467	690	521	547	200	119	1357	732	111	85
rs4242385	rs4242385_G	61	159	300	329	27	89	104	86	78	85	385	516	379	468	131	104	886	505	195	155
rs4278470	rs4278470_C	11378	6323	6795	10349	15165	15614	6393	3984	10419	11826	13501	13293	6278	7907	13914	10807	11644	13606	15513	13552
rs4278470	rs4278470_A	12601	7033	7243	11732	13849	14734	7492	4279	11651	13295	14866	15429	7348	9475	15651	11240	13554	13102	14402	12311
rs444318	rs444318_T	29	117	108	184	90	213	639	133	64	39	115	162	274	407	104	138	354	511	680	543
rs444318	rs444318_C	51	325	294	821	220	402	1799	344	151	138	474	618	890	1982	405	346	1428	1516	1173	922
rs4453662	rs4453662_G	13857	18376	14817	22576	13301	20288	22263	12804	34137	34748	31872	41849	16189	22967	32593	19251	26757	22641	19611	15079
rs4453662	rs4453662_A	826	2162	1929	3050	1986	3380	3101	1419	4566	3863	4781	5333	2154	3256	4065	1880	4536	3061	4127	3329
rs4473999	rs4473999_T	752	491	716	975	1813	2258	570	333	858	1055	1631	1545	675	880	1220	1040	1742	2151	2971	2830
rs4473999	rs4473999_C	1877	1277	1300	2282	2591	2810	1356	746	1551	1939	4649	4768	1344	1661	2185	1752	4762	7532	4017	4076
rs4486572	rs4486572_G	102217	66272	51094	78734	21060	28570	80212	41135	162183	191309	129706	175668	37851	65750	209264	117018	133200	100474	29060	23351
rs4486572	rs4486572_A	76152	51217	39984	60516	19902	28380	82610	43419	140444	159467	102627	137512	48301	76921	178477	98605	106597	79518	27556	22161
rs4498506	rs4498506_T	68	91	163	203	96	136	85	49	67	104	192	250	198	251	200	98	352	277	279	246
rs4498506	rs4498506_A	103	139	191	254	88	176	131	77	128	150	367	432	228	358	227	146	614	495	319	296
rs4515512	rs4515512_G	10240	6881	7973	11044	11913	15237	8755	6031	9172	11163	16030	16489	9065	10455	12922	11119	15400	18473	15577	12753
rs4515512	rs4515512_A	7006	5578	6815	9129	8539	11656	7446	4549	6896	8135	15431	16557	7819	9235	9059	7069	14335	15885	12158	9812
rs4519489	rs4519489_T	352	390	339	627	1025	2014	599	281	1013	1176	1412	1599	658	1072	1781	872	1917	1458	3302	2933
rs4519489	rs4519489_A	890	1728	1411	2480	1806	3360	4441	2051	7524	7426	6707	8343	3179	4653	8953	4235	6522	6100	4272	3303
rs4573233	rs4573233_G	76	146	181	286	107	237	217	182	121	190	637	1012	526	978	344	147	1735	694	485	505
rs4573233	rs4573233_A	28	114	97	201	61	157	162	127	64	124	434	566	407	613	229	57	1238	457	298	332
rs461251	rs461251_T	1870	1348	1642	2073	3380	5535	1359	715	3004	3373	3842	3376	1294	1375	3949	2882	3294	4876	5102	4061
rs461251	rs461251_C	4331	2376	2673	3296	5184	8085	1746	1005	3964	4890	5329	4865	1538	1702	5342	4436	4798	7542	7165	5819
rs4631830	rs4631830_T	3978	2194	2743	4014	6438	6643	1992	1505	3754	4055	4723	4254	2241	2923	5660	4613	4022	6225	7138	6290
rs4631830	rs4631830_C	3190	1478	1990	2688	5803	6052	1098	786	2469	2607	3587	3032	1059	1235	3258	3320	2729	4718	6754	5862
rs4668691	rs4668691_T	4	17	34	42	170	343	100	31	17	19	36	38	78	115	31	24	72	100	985	824
rs4668691	rs4668691_C	49	89	101	205	410	834	793	145	160	226	352	352	434	925	550	285	810	857	2404	2190
rs4669593	rs4669593_T	15474	10712	10234	15410	14065	18125	16533	10313	20117	24208	27682	30673	13043	16560	25960	15934	23979	27246	16729	13637
rs4669593	rs4669593_C	12256	7923	7119	11384	10811	12721	9142	5405	14193	18284	20466	22776	5898	8029	19742	11424	17895	18651	11834	9936
rs4675811	rs4675811_T	7	21	33	50	0	1	6	9	4	7	26	52	10	29	20	10	131	63	2	0
rs4675811	rs4675811_A	7	12	23	31	0	0	6	4	3	5	33	39	11	17	6	8	111	53	0	0
rs4675944	rs4675944_G	4979	7016	7296	10104	10186	15345	11270	5978	16277	14908	23945	23670	10377	13265	14290	9259	19271	17110	16408	12855
rs4675944	rs4675944_A	366	434	463	741	541	926	361	236	385	518	1077	1378	754	1137	745	490	2061	1135	1872	1910
rs4675963	rs4675963_T	11	38	65	121	98	199	232	43	33	30	71	104	132	178	49	69	240	185	450	388
rs4675963	rs4675963_C	22	55	69	113	596	1279	384	106	46	21	109	116	257	350	69	93	269	299	1903	1561
rs4675964	rs4675964_T	11	43	49	72	102	279	284	87	29	19	65	105	195	252	61	61	188	236	346	268
rs4675964	rs4675964_G	11	72	98	140	143	407	486	111	66	34	109	218	352	574	93	87	431	392	802	615
rs4714476	rs4714476_T	33165	18623	27783	30192	53188	60254	13766	10285	24898	25962	38701	31641	17125	17842	29023	33719	28552	49630	59375	48311
rs4714476	rs4714476_C	29293	15842	23263	25666	51045	58525	12596	9363	23925	24780	37188	29952	15173	15266	28241	33873	26836	49502	58423	47131
rs4714485	rs4714485_T	1347	747	1024	1323	2129	2895	274	166	1046	1246	1476	1182	165	213	1603	1049	1267	1783	2559	2074
rs4714485	rs4714485_G	2633	1143	1596	1907	3482	4536	449	276	1434	1884	2395	1907	290	386	2469	1953	2127	3248	4068	3623
rs4802297	rs4802297_G	4480	2349	2810	3790	7404	7601	2115	1492	4577	4889	5931	5617	2004	2565	5679	5468	5139	9104	9382	8101
rs4802297	rs4802297_C	3966	2160	2674	3560	6250	6543	2143	1407	3758	3922	5753	5546	2151	2777	4533	4546	5082	8144	7737	6956
rs4907792	rs4907792_T	1227	1386	1723	2495	5235	8282	1705	935	3351	3160	5168	3969	1586	1800	3700	2938	3900	5052	8657	6564
rs4907792	rs4907792_C	37279	27399	17799	23821	19318	25355	18830	9743	44936	50192	36104	43177	6926	8600	27575	22892	20798	24859	26618	21748
rs4935573	rs4935573_G	7885	4071	3758	5895	8718	10755	5452	3004	4824	6150	11259	9979	4647	4673	7736	5772	12006	14545	8157	7101
rs4935573	rs4935573_A	4842	2744	2843	4557	6313	8492	5827	2851	3482	4419	9103	8133	5265	4919	6343	4233	9484	11263	6321	5531
rs4962416	rs4962416_T	19064	11160	15543	17110	22612	28586	11027	7317	14460	16509	25494	23695	12482	14559	18330	17987	23470	31804	30236	24112
rs4962416	rs4962416_C	19047	10618	14759	16303	25299	30940	8476	6480	14637	16663	22962	20374	8975	10310	17541	19798	20382	30734	32948	26605
rs4962418	rs4962418_G	22323	12618	13778	18725	33633	43769	16725	10823	22359	26814	38648	36827	16422	20047	27794	26368	35185	44405	43222	34788
rs4962418	rs4962418_A	21740	12692	15200	19322	31370	42165	14943	9763	21293	24843	34181	33084	15368	18804	26293	24132	31876	36476	41612	33593
rs4962419	rs4962419_G	13000	6606	6728	9174	15558	15234	3844	2780	10200	11638	10272	11232	2032	2604	12751	10210	7587	11968	14014	12390
rs4962419	rs4962419_A	12295	6114	7829	9256	15324	15926	2630	1897	6087	6800	8125	7079	1663	2172	8661	7569	6187	10718	13714	12496
rs4962719	rs4962719_G	19194	9830	9433	13802	27090	31580	7897	5657	11097	13620	20076	15975	7697	6978	18600	15893	17530	25743	26705	22749
rs4962719	rs4962719_A	18385	9871	9831	13685	23987	28227	8483	5891	10756	13392	18061	14938	8680	8093	17855	14195	16551	22977	23765	21174
rs4962720	rs4962720_T	7	42	52	62	23	53	33	31	20	36	92	119	113	126	51	29	293	128	121	101
rs4962720	rs4962720_G	30	54	83	137	87	249	69	33	42	66	200	248	145	263	97	55	513	308	605	594
rs56377341	rs56377341_T	35878	25273	31919	37996	42465	46421	21943	16880	28215	29460	39579	37907	23972	26686	31715	28115	31386	39549	46304	38172
rs56377341	rs56377341_C	46415	30134	36654	44414	52670	56038	28035	23040	35538	37966	51721	50465	32025	35922	40721	38240	41893	55379	57823	47376
rs56853932	rs56853932_T	15988	14196	13331	17343	24260	31086	24642	14142	30429	31480	46757	42779	20745	20856	25281	21030	33717	38853	33807	26709
rs56853932	rs56853932_C	21695	12842	14347	18340	36605	44499	10311	7453	24557	25864	31407	26410	8295	9095	26157	25751	23774	34678	46130	37536
rs57010632	rs57010632_G	12	62	34	89	451	741	212	107	31	45	178	187	305	339	87	41	288	236	2769	2218
rs57010632	rs57010632_A	17	96	72	156	674	1068	172	57	46	67	199	194	201	306	129	88	359	201	3624	3133
rs57140815	rs57140815_G	7735	3758	4839	6469	15778	15407	3456	2415	7186	7111	9484	8205	3048	3481	7906	8169	6924	11007	16057	13939
rs57140815	rs57140815_A	6292	4655	4274	6277	11602	12217	11249	6228	10298	10445	15841	14156	11452	11051	9068	8077	11043	14096	13032	11164
rs58057291	rs58057291_T	8961	4674	4644	7529	13112	15062	3088	2099	6085	7287	8630	7105	2482	3005	9666	7912	7287	11592	14452	12690
rs58057291	rs58057291_A	8766	4553	4656	7216	14168	15994	3068	2215	5860	6945	8461	6859	2667	3274	9590	8121	7161	11756	15465	13267
rs58717512	rs58717512_T	22763	12575	16731	19953	46391	56940	9838	7268	19421	19677	29019	23051	10826	10575	23381	23898	21016	32224	52654	42819
rs58717512	rs58717512_A	20672	11417	15383	18373	40461	49335	9631	6894	18412	19026	29753	23398	11997	13375	23353	22885	22719	31844	48002	38272
rs587607	rs587607_T	10201	6809	8283	10620	22170	30574	6951	4202	12891	13152	17979	15398	7692	7700	14943	13292	13427	20291	29299	22818
rs587607	rs587607_C	16927	8654	10362	13183	34118	44411	8390	5416	15989	17016	24631	19531	9547	9658	19952	20142	19106	30412	42677	34485
rs587948	rs587948_C	29291	15244	23715	24852	43351	52246	10295	6745	20989	24468	29250	26528	11842	12185	33819	28630	27258	39016	48201	40720
rs587948	rs587948_A	31425	21103	28518	32603	36218	45394	12766	8443	25478	28513	29351	28944	13855	14033	36978	25182	26412	33379	41355	34253
rs60497658	rs60497658_T	6311	3879	5244	6779	10214	10292	2453	1602	4153	4500	8567	6909	2887	2493	5384	5146	7079	9205	12142	10828
rs60497658	rs60497658_C	5620	3223	3976	5900	9431	9317	3432	2073	5406	6234	10373	9526	3319	3299	7522	6276	9207	10828	11004	9813
rs60671275	rs60671275_C	26580	18133	22448	27156	27412	32404	11421	7598	15262	16539	23622	21697	11563	11619	21964	18430	19079	26921	30218	24754
rs60671275	rs60671275_A	23946	18972	19762	27593	21241	25731	17013	10016	17110	19692	37069	38370	16982	20245	23791	16500	33251	34085	23353	19288
rs60681470	rs60681470_G	1992	1145	1251	1856	3583	4124	1469	768	1724	2173	4389	3917	1293	1398	2621	2016	4193	4949	4065	3546
rs60681470	rs60681470_A	892	768	962	1262	2190	2768	619	394	1085	1263	1914	1645	689	632	1627	1106	1724	2346	2707	2282
rs61265543	rs61265543_T	330	620	774	1012	66	110	579	433	413	644	1547	2209	1484	2180	961	615	3729	2137	330	293
rs61265543	rs61265543_C	500	869	1456	1509	109	191	908	651	729	1152	1831	2688	2030	2964	1807	1191	4900	2433	531	465
rs61622455	rs61622455_T	11203	6891	8389	11114	13046	17085	3418	2091	8673	10429	12808	12538	3592	4320	13357	9282	11897	13316	15653	13137
rs61622455	rs61622455_C	11712	6350	7723	10228	14364	18164	3495	2185	8391	10280	12591	11353	3323	4018	13280	9977	10878	14448	17871	14707
rs62128635	rs62128635_G	218	252	196	471	932	1532	872	249	536	857	1558	2416	658	1617	1068	422	2876	1198	4334	3991
rs62128635	rs62128635_C	147	153	157	339	509	857	313	137	331	484	994	1311	349	737	715	255	1677	723	3026	2914
rs62193197	rs62193197_G	18540	9218	11216	15012	31667	36987	10171	6788	14050	16029	23194	18845	11152	12467	18895	19381	18142	27417	34428	28822
rs62193197	rs62193197_A	20882	11525	14925	18453	29029	34676	12911	8138	14574	16815	24299	21290	15245	17479	19385	18333	20143	26480	32794	27596
rs62193204	rs62193204_G	125	161	205	268	98	195	177	91	124	236	533	848	340	550	338	153	1253	697	468	482
rs62193204	rs62193204_A	38	83	113	154	34	92	67	38	26	44	161	272	139	259	105	43	494	271	161	104
rs62193205	rs62193205_T	78	138	212	316	116	221	151	83	77	135	345	439	353	524	248	143	664	445	458	423
rs62193205	rs62193205_C	338	752	786	1194	838	1514	1612	703	1115	1175	2558	2846	1392	1784	1489	784	2527	2640	1968	1432
rs62193210	rs62193210_G	51	32	38	68	364	616	47	18	91	129	202	190	86	100	199	107	279	174	1670	1583
rs62193210	rs62193210_A	95	55	50	91	429	852	182	42	204	299	343	364	128	202	374	159	552	328	1986	1733
rs623401	rs623401_G	510	735	845	1622	109	164	374	218	264	445	1088	1620	482	809	642	404	2593	1214	426	395
rs623401	rs623401_C	653	1103	1072	2105	375	488	560	319	591	888	1918	2830	966	1549	1023	695	4145	1990	1252	1236
rs6431544	rs6431544_G	6443	9489	9115	14956	10554	16035	10462	6542	14192	13789	18208	20776	10082	13921	15771	10673	18309	17080	18270	13549
rs6431544	rs6431544_A	539	820	695	1483	482	858	755	389	840	1000	1592	2193	900	1461	1218	657	2602	1422	2253	1993
rs6432107	rs6432107_T	16791	8264	9936	13398	34822	36842	9231	6371	14487	15389	22859	17802	11958	11947	18663	19407	15986	27754	38286	32566
rs6432107	rs6432107_C	24415	16702	17734	22055	34568	35607	17471	13233	23188	23421	27159	23571	19102	19859	26385	28263	22592	35117	36882	31098
rs6432109	rs6432109_G	30094	18571	19245	24152	28662	32209	15070	9267	19188	20327	37919	36503	15532	14036	21084	22513	27804	41127	35500	28951
rs6432109	rs6432109_A	24545	13997	18206	21062	30271	34226	16180	10107	19662	21130	48372	48090	20278	19046	22410	23066	39705	52854	38289	31549
rs6432110	rs6432110_T	53	63	81	141	524	779	31	36	63	95	200	217	75	114	128	90	370	189	2112	1918
rs6432110	rs6432110_A	49	67	70	138	412	594	39	22	72	75	133	155	69	117	128	100	276	204	1481	1421
rs6530332	rs6530332_G	9317	10499	9149	15707	6833	11929	15886	9210	17086	17879	21243	24452	14592	18553	20896	13222	22134	20464	13307	10105
rs6530332	rs6530332_A	330	773	665	1173	231	556	1621	722	1692	1418	2087	2852	1438	2187	1676	689	2615	1622	953	746
rs6573319	rs6573319_G	20	30	49	76	131	213	27	25	22	25	87	101	127	118	55	40	167	101	686	591
rs6573319	rs6573319_C	17	55	49	80	197	329	27	28	23	38	101	80	123	176	72	48	173	117	1012	878
rs6578999	rs6578999_T	8666	4757	5644	7805	15042	15763	2771	1785	7407	8447	11231	9648	2372	2942	8781	8738	9832	11324	18278	15832
rs6578999	rs6578999_G	5388	2892	3241	4981	11851	12427	2128	1445	4917	5952	8643	7354	2189	2917	6211	6693	7614	9183	14483	13100
rs6579003	rs6579003_C	2080	1059	1178	1668	3945	4030	755	536	1738	1853	2652	2266	565	731	2046	2125	2230	3124	5204	4824
rs6579003	rs6579003_A	3402	2054	2360	3082	4431	4562	1219	838	2055	2386	4261	3988	876	1118	2324	2371	3637	5076	5543	5289
rs6625691	rs6625691_G	51	147	188	327	97	127	190	126	96	178	638	796	357	475	251	133	1427	628	378	286
rs6625691	rs6625691_C	69	156	236	379	368	534	558	254	290	375	1135	1417	769	1008	513	330	2668	1049	1678	1335
rs66509917	rs66509917_T	13897	6603	7724	10103	21473	27480	7235	4580	9368	11203	16238	13416	8592	9743	14086	13720	13708	22820	24804	20736
rs66509917	rs66509917_G	9819	4377	5106	6925	16742	19756	4462	3069	7071	8172	10813	8744	4955	5808	11076	10370	8764	16890	17803	15248
rs6651240	rs6651240_T	42	134	164	183	0	2	67	43	24	38	354	471	149	187	61	35	855	551	1	0
rs6651240	rs6651240_A	48	104	133	180	0	0	68	40	22	34	287	386	101	143	44	28	743	493	5	0
rs67071074	rs67071074_T	48	93	185	225	20	61	99	54	73	69	231	298	243	199	127	106	662	430	117	89
rs67071074	rs67071074_C	43	124	225	312	31	67	98	78	57	119	296	397	256	331	186	107	743	354	187	147
rs6713555	rs6713555_G	35302	19169	22576	30384	48113	56650	13983	10937	30565	32409	40648	34582	14146	15829	38038	38572	31355	48168	61872	50461
rs6713555	rs6713555_A	48207	31072	38325	47573	47478	57101	21679	15999	35840	39187	49883	45838	25138	27494	43911	41018	41740	51920	62282	50558
rs6722471	rs6722471_G	3788	1583	2405	3083	9027	7593	991	747	1995	2054	3531	2733	837	822	3092	3011	2730	5086	7269	6698
rs6722471	rs6722471_T	3260	1427	2148	2719	7037	6472	680	432	1538	1686	2601	2081	507	513	2303	2312	2219	3927	6251	5704
rs6722471	rs6722471_A	4968	2301	3401	4142	10701	9396	984	747	2444	2482	3986	3069	636	674	3560	3437	3173	5790	8605	7854
rs6733416	rs6733416_T	492	1147	1133	1936	1737	3298	2625	1275	2569	2265	4360	5268	2205	3368	2750	1390	4991	3572	5632	4851
rs6733416	rs6733416_C	12989	13773	22865	40940	14077	21964	16857	10084	22837	23789	30138	34024	19684	25208	40040	24465	38629	35177	23721	18639
rs6736468	rs6736468_T	45	50	60	72	23	45	37	32	18	43	75	114	107	130	80	45	210	127	60	39
rs6736468	rs6736468_C	56	105	105	153	62	134	139	60	123	107	201	242	168	213	160	62	338	221	185	144
rs6737888	rs6737888_T	40423	24202	21518	26792	16234	20645	39033	18316	19901	27070	106259	113550	30934	32171	24172	18347	83391	118624	17927	14833
rs6737888	rs6737888_C	44259	24883	23710	30153	17382	21036	36850	17350	22623	32841	130090	142112	29763	32461	27317	20511	103909	157597	18566	15078
rs6744807	rs6744807_G	4702	2794	3595	4357	6018	6154	2411	1503	2449	2871	5057	4909	2653	2478	3711	2744	4732	5676	5531	4941
rs6744807	rs6744807_A	4062	2238	2851	3603	5689	5788	1920	1142	2178	2530	3311	3042	1880	1971	3301	2447	3075	3919	5246	4780
rs6750891	rs6750891_T	21	54	58	97	232	667	381	141	57	92	239	270	256	341	178	91	478	311	1165	994
rs6750891	rs6750891_C	66	65	100	132	347	922	392	143	176	311	757	860	397	595	384	211	1270	801	1544	1326
rs6751398	rs6751398_T	30	88	80	175	13	26	67	66	46	46	289	292	226	189	96	70	848	433	71	42
rs6751398	rs6751398_C	19	102	136	205	24	54	76	67	46	90	328	369	254	321	123	72	821	425	94	85
rs6751436	rs6751436_T	3457	2287	3116	3979	6873	7505	1226	797	2960	3024	4736	4045	1519	1456	3841	3473	3650	5444	7672	6886
rs6751436	rs6751436_C	5305	2848	3704	4868	9167	9594	3442	1997	4044	4285	7951	7233	4592	4432	5376	5219	6189	9813	9941	8743
rs6757376	rs6757376_G	25743	16280	15836	23765	16614	19576	19530	10816	14032	19471	52887	55583	20721	21791	19439	14781	44279	73368	18526	15511
rs6757376	rs6757376_C	14697	8244	9341	12554	16350	19708	12797	7893	9909	13226	26267	26189	13703	13365	14251	12435	23095	33566	17883	14859
rs6760842	rs6760842_T	161	504	363	773	681	979	761	407	934	749	1176	1399	795	1092	1078	411	1201	794	1520	1324
rs6760842	rs6760842_C	6202	6414	5969	10263	9304	10626	7427	4474	9658	9392	10958	11529	7267	8448	11648	7117	9429	8420	10305	8714
rs684232	rs684232_G	2573	2084	2421	3415	8686	12814	2501	1500	4513	4591	6921	5478	2364	2828	6255	4474	5785	7562	11608	9026
rs684232	rs684232_A	551	1914	776	1584	1938	3562	4485	2011	7642	6978	4661	5377	1966	3479	7711	2371	3523	2638	4393	3477
rs6932847	rs6932847_G	16037	10770	13094	17213	26552	33140	16569	9675	15850	17245	25189	22792	17562	20261	19320	17196	22015	25842	32054	26511
rs6932847	rs6932847_A	11579	10265	13039	16289	17809	24916	18187	9665	13202	14611	21164	19890	18494	22627	15951	12689	19866	19545	23466	18876
rs6934121	rs6934121_T	29347	24545	23805	34928	25156	31641	22679	15946	30471	33767	50803	53840	21269	27873	36176	24310	43475	40629	31390	25013
rs6934121	rs6934121_C	15702	9920	11980	15400	19774	23605	5473	4294	12337	13192	16563	15680	5170	6689	15728	12916	13519	16866	23683	19204
rs6935446	rs6935446_G	14857	7171	9365	11651	36653	38254	5499	3428	12958	13267	18389	14604	5449	6298	15562	16275	12537	21269	32959	27881
rs6935446	rs6935446_A	14970	8009	11602	13073	31669	33145	5761	3705	11742	12171	16604	14167	5706	7036	14077	13441	10633	17737	27544	23198
rs6935737	rs6935737_G	10667	6697	6725	9898	11041	12561	4206	2750	6281	7539	13263	12667	4341	4036	9764	7779	10585	16143	11276	9572
rs6935737	rs6935737_C	20169	11738	12672	17123	23484	26525	5661	4333	11401	12812	17443	15700	5183	4934	17118	14066	13878	21697	24426	20500
rs6983267	rs6983267_T	145	225	367	452	65	159	234	124	211	314	308	438	396	614	455	322	1020	431	440	428
rs6983267	rs6983267_G	293	961	1097	1646	908	2207	1521	733	1868	1514	2514	2578	1592	2158	2018	1212	2504	2196	2975	2077
rs6983561	rs6983561_C	56	92	146	206	128	181	61	42	65	77	184	198	200	236	174	123	423	243	462	400
rs6983561	rs6983561_A	50	79	125	232	107	178	70	48	62	90	193	224	183	272	188	114	488	200	407	302
rs6987640	rs6987640_T	2	4	8	16	3	7	5	7	4	7	9	18	13	13	13	8	46	33	9	8
rs6987640	rs6987640_A	4	12	25	29	8	21	16	10	10	12	33	46	45	35	31	19	135	85	28	33
rs6987723	rs6987723_G	156	566	503	891	790	1434	613	314	1159	618	1030	988	612	714	978	348	829	699	1817	1337
rs6987723	rs6987723_A	133	119	147	259	233	307	104	63	108	166	247	383	261	428	257	89	522	208	636	595
rs6988257	rs6988257_T	8	40	33	96	291	343	632	141	69	36	147	151	178	278	70	126	296	405	1375	1094
rs6988257	rs6988257_C	64	117	124	207	499	820	152	78	95	146	426	436	231	323	195	122	815	472	2764	2417
rs7001069	rs7001069_G	51963	42080	27880	51898	38787	47019	39644	27726	54098	70126	59336	77694	33074	34705	78345	51019	52659	50692	41496	34217
rs7001069	rs7001069_A	20602	20420	15482	26621	28649	36294	27852	18289	22618	28869	50013	48757	28897	26233	33372	23699	44787	49453	32481	26482
rs7005144	rs7005144_T	14	50	73	98	33	69	72	51	33	35	190	231	121	95	58	39	490	299	120	108
rs7005144	rs7005144_A	14	65	74	93	18	35	50	34	20	26	140	192	86	70	57	28	356	226	82	57
rs7005862	rs7005862_G	25130	12126	14650	18670	41001	51758	21171	11651	46300	50043	46556	43820	14765	16920	44943	39313	32767	50632	52256	42879
rs7005862	rs7005862_A	26866	14025	17985	20775	39933	49959	22103	12138	51097	54483	45302	44660	13893	15338	46538	39703	31015	46046	51931	42439
rs7006076	rs7006076_G	549	513	332	961	125	279	376	163	341	536	1014	1465	658	868	836	272	1793	851	536	532
rs7006076	rs7006076_A	479	620	336	1144	222	496	657	185	393	799	1493	2325	865	1561	1185	298	2799	1051	1282	1078
rs7013255	rs7013255_G	256	640	494	1259	649	1211	1026	347	793	1564	2581	3636	1298	2706	1783	677	5729	2118	3519	3144
rs7013255	rs7013255_A	104	317	369	771	618	1146	851	319	415	678	1336	1672	919	1696	992	376	3368	1283	2916	2630
rs7016828	rs7016828_T	12	33	41	64	364	466	171	62	38	52	179	183	146	157	102	82	312	323	1029	837
rs7016828	rs7016828_A	8	23	35	50	210	327	108	46	17	17	51	63	111	121	38	36	152	143	649	506
rs7016830	rs7016830_G	130	144	170	255	1611	2592	223	157	274	455	784	892	383	614	538	295	1273	724	4771	4581
rs7016830	rs7016830_A	40	75	103	160	1463	2397	198	136	152	222	545	530	398	452	306	153	956	501	3905	3667
rs7075697	rs7075697_G	9684	4334	6006	6904	14012	18816	2102	1309	5718	6483	9405	6904	2167	2099	8672	8171	7273	11821	17109	14466
rs7075697	rs7075697_C	9613	4396	6377	7205	12408	17109	1926	1196	5436	6635	8702	6620	1840	1888	8241	7767	6808	11713	16056	13316
rs7077275	rs7077275_T	95599	83650	39298	70869	44140	50545	32375	20018	63417	71629	57510	67495	24373	29447	76971	46270	44826	47440	41949	35955
rs7077275	rs7077275_C	32872	19198	19872	26785	47971	52791	13563	8732	27945	29711	31255	29703	13068	15524	36251	29572	23954	34823	46593	39499
rs7107385	rs7107385_G	31246	17163	21566	26500	45949	53788	16623	10692	22452	23993	43160	38670	17454	18847	26394	31624	31884	61661	54171	44318
rs7107385	rs7107385_A	39626	24419	29255	36062	47871	56931	23293	14869	25483	27946	58273	55170	26027	27854	30622	34173	45224	80167	55128	45085
rs710886	rs710886_G	781	1468	1837	2564	3534	6137	1570	977	2667	2332	3638	3272	1417	1605	3077	2160	3022	3746	6676	5031
rs710886	rs710886_A	72	83	124	168	299	542	123	69	80	120	275	421	254	353	198	139	543	363	1246	1245
rs7109219	rs7109219_G	52141	34033	29041	46784	12381	15316	32817	20845	14256	19911	48397	54039	24628	25548	18583	14841	41640	98374	12841	10080
rs7109219	rs7109219_A	71268	43763	38815	57521	10306	13302	63309	42643	14508	21107	72267	84277	48178	48688	19671	15732	65177	147416	11054	8979
rs7121039	rs7121039_G	18387	8848	11812	13495	24852	28723	4548	3437	8619	10155	14959	11802	5035	4868	13130	12281	11472	19824	26537	22060
rs7121039	rs7121039_C	19798	9040	12721	13993	28166	32930	5146	3765	10123	11267	17410	13234	6121	5550	14927	14207	13413	23177	30473	25758
rs7123180	rs7123180_G	6402	2957	3188	5016	9920	9150	3665	2369	2935	3329	6187	4577	3443	2917	4573	4107	4857	8326	8408	7205
rs7123180	rs7123180_A	14573	6789	8087	10788	16557	16413	6405	3839	6889	7727	10546	8685	6025	5244	11043	8524	9073	14337	14143	12606
rs7123299	rs7123299_G	17147	9276	10713	14490	25401	29527	5610	3831	12209	13164	17890	15083	5123	6320	16858	15110	13600	21156	28099	23471
rs7123299	rs7123299_A	31871	16351	13329	21554	23673	28308	12016	7729	26088	30383	26592	31259	9150	13223	39974	23727	22143	24947	27448	22997
rs7123312	rs7123312_G	300	237	258	462	794	1169	159	80	251	316	411	411	150	219	496	394	552	731	2238	2092
rs7123312	rs7123312_A	279	265	331	495	842	1131	168	93	242	351	380	376	190	259	494	417	568	692	2191	2102
rs7123418	rs7123418_A	4733	2405	3238	3870	9216	8517	1946	1246	2266	2455	4764	3952	2208	2189	3440	3176	3795	7098	7985	7056
rs7123418	rs7123418_C	9011	7096	5861	10618	5547	5189	3721	1963	3080	4282	14049	14522	2950	3456	4489	3117	11280	21054	5316	4756
rs7125284	rs7125284_T	3818	2143	2204	3229	6102	5799	1359	963	2446	2924	3310	2899	1671	1614	3465	2721	2565	3760	5295	4656
rs7125284	rs7125284_A	5276	2955	3109	4784	8486	8039	1897	1322	2969	3372	4559	3701	2313	2383	4474	3508	3560	5168	7334	6553
rs7156317	rs7156317_G	12206	6687	7692	10591	27743	33610	5787	4216	13840	14624	21244	17216	5288	6557	16718	15865	16905	22052	35635	28660
rs7156317	rs7156317_A	8325	5885	7822	9780	21226	27786	5796	4096	10932	10826	16448	13560	6601	6927	12486	11578	12631	16601	29118	23085
rs718960	rs718960_G	10318	5041	6594	8133	17667	24218	3376	2298	8966	10473	14699	12105	2697	3163	12566	12150	12358	18222	24010	19461
rs718960	rs718960_A	11811	6683	9504	11026	18481	26582	5147	3180	9549	10759	16208	13225	5780	5555	12877	12545	13074	19590	26003	20741
rs7247241	rs7247241_T	10690	6803	5379	9196	7727	8295	10209	5440	4236	5869	25327	25782	9897	9502	5614	4924	20821	29336	7454	6471
rs7247241	rs7247241_C	10582	6007	4502	8070	8978	9452	7433	4253	4288	5775	21443	21461	8102	7629	5860	5374	17555	26151	8229	7183
rs72620830	rs72620830_T	19729	14039	13537	21154	27801	33809	18952	11757	19070	21675	30655	29163	20375	21883	26058	20139	26643	28775	30922	24995
rs72620830	rs72620830_C	23804	17430	11725	20879	26658	30675	11565	7319	19802	23054	24765	24038	10662	12010	28011	20505	20406	23766	28942	23977
rs72712310	rs72712310_G	254	350	510	666	144	286	307	184	211	391	903	1241	741	1015	628	386	2109	1102	639	579
rs72712310	rs72712310_A	118	188	304	500	82	170	188	103	107	192	430	563	391	555	316	216	1130	524	368	375
rs72712344	rs72712344_T	309	509	601	1033	1175	1977	339	238	406	582	1535	2041	709	1185	929	547	3122	1831	4797	4258
rs72712344	rs72712344_G	727	1364	1531	2426	3138	5724	2201	1294	3146	2645	5184	5336	2399	3291	3321	2108	5961	5172	9379	7377
rs72853920	rs72853920_T	70748	73630	63966	100088	13474	20032	48439	29331	85488	100893	60097	79766	34922	52830	125830	63080	64818	52444	18840	14549
rs72853920	rs72853920_C	181041	161130	136059	207857	16837	24048	99820	60131	156573	195283	101841	137199	67464	97710	225802	115636	114520	93024	23236	17940
rs72853960	rs72853960_T	439	1183	1168	1856	1537	2871	2595	1300	2705	2393	3732	4235	2389	3379	2836	1412	3556	3105	3293	2588
rs72853960	rs72853960_G	4505	4232	4461	6131	7039	10597	5775	3228	9304	10103	11782	12526	5318	7109	10444	6786	10472	10763	10689	8432
rs72853963	rs72853963_G	26271	17283	14910	19265	22914	22004	16702	10553	24478	27265	22107	24995	12088	13376	19163	15070	13086	19024	20101	17632
rs72853963	rs72853963_A	28584	19639	14120	18519	14802	14862	17253	10351	23981	26323	22053	27731	9416	10288	15288	11382	11559	14334	13190	11681
rs73002147	rs73002147_T	9362	8987	7242	12873	14920	21390	8848	6038	13453	15202	22531	21876	8967	10129	17527	12991	18787	23027	21352	16759
rs73002147	rs73002147_C	13078	8374	7361	12162	20243	28139	8751	6689	14706	17071	22452	20643	8533	10367	19076	17650	19912	25683	28491	22329
rs73004382	rs73004382_T	62	104	160	246	85	90	86	43	79	101	167	250	241	288	175	124	471	270	340	328
rs73004382	rs73004382_C	91	111	172	222	168	170	89	64	71	107	235	291	242	290	225	148	484	270	659	594
rs73348236	rs73348236_T	187	145	206	341	396	737	309	123	259	436	506	698	400	663	628	350	966	525	1674	1433
rs73348236	rs73348236_C	985	2003	2260	3376	2800	5285	3558	1912	3503	3419	5053	5105	3545	4713	4606	2398	4873	4749	6786	5468
rs73348241	rs73348241_T	52	130	196	252	10	18	80	43	36	70	279	330	159	240	121	67	746	352	10	8
rs73348241	rs73348241_A	88	175	219	327	14	22	87	81	34	77	309	412	181	291	165	68	832	388	19	7
rs73348243	rs73348243_T	1534	2171	2121	3511	3491	4402	4616	2734	3668	4110	7637	9109	5159	6712	4468	2740	9118	6978	5349	4698
rs73348243	rs73348243_A	1998	2291	2496	3874	4682	5772	4677	2827	3687	4351	7721	8642	5351	6959	4895	3346	8925	7492	6728	5696
rs73348257	rs73348257_G	96	175	257	332	46	88	214	111	69	106	416	523	373	414	163	115	858	492	218	186
rs73348257	rs73348257_A	22	78	136	158	17	44	171	70	31	42	141	198	194	211	53	67	348	281	109	91
rs73351641	rs73351641_G	5758	3403	4346	5689	10709	12348	1095	714	4673	5013	6632	5918	606	795	6370	5046	5404	7210	13467	11745
rs73351641	rs73351641_A	2233	1803	1939	3108	6101	7906	727	409	3382	3290	3962	3583	331	546	4421	3260	3312	4397	8248	6834
rs73407554	rs73407554_G	3808	1353	1811	2381	10260	10197	1023	613	2583	2990	4299	2912	583	702	4127	4235	2961	6005	9641	8701
rs73407554	rs73407554_C	4016	1372	1661	2395	10947	11257	964	596	2742	3191	4806	3146	730	728	4265	4383	3275	6379	10525	9584
rs7395734	rs7395734_T	9954	5761	7799	9996	18297	22627	3125	2012	8035	9553	12498	10034	2836	3100	11288	9594	10298	13197	22052	18641
rs7395734	rs7395734_C	11844	5983	7541	10563	20273	24227	3987	2398	9360	11337	15652	12981	3310	3795	13832	12622	13547	17905	23463	20354
rs74001383	rs74001383_T	16080	8693	12899	14054	19591	22077	5812	3972	12941	14765	15791	13909	4639	5752	16717	15832	11957	20478	22131	18999
rs74001383	rs74001383_C	14509	6982	9635	11370	21919	24043	6118	4338	14012	15107	16555	14070	4395	5573	18344	17771	12577	22815	24500	20405
rs74001384	rs74001384_T	13779	13590	16145	20753	15367	24910	19008	11025	13517	15773	23902	24170	19577	21168	18947	13633	24022	25113	23980	19028
rs74001384	rs74001384_C	19181	14414	16200	21895	19260	27815	15262	9327	14156	16858	25207	25090	15758	16386	19963	15959	23646	29083	25307	20083
rs74003107	rs74003107_T	201	196	205	453	791	1061	201	88	225	302	663	725	249	283	422	402	901	1528	2353	2016
rs74003107	rs74003107_C	116	137	143	279	612	875	129	71	162	215	397	489	99	167	293	234	537	820	1849	1647
rs7405696	rs7405696_G	3517	2913	3657	5549	6955	8108	3858	2465	4397	4934	8642	8108	4480	5069	5550	4539	9054	8516	9369	8103
rs7405696	rs7405696_C	5003	3747	4523	6256	8176	9459	4775	3216	5593	6391	10451	10137	6075	6918	6775	5545	10867	9784	10455	9030
rs74305597	rs74305597_T	12375	7361	9402	11683	21486	20628	5192	3440	7358	8644	12902	10804	5246	5215	10014	9576	10248	13923	20149	17542
rs74305597	rs74305597_C	8954	4649	5480	7306	20263	19873	4543	3111	6314	7514	11487	9187	4614	4642	8784	9043	8699	14195	18933	16795
rs744809	rs744809_T	5768	3020	3933	5349	10283	9707	1836	1224	3283	3540	4895	4258	2097	2129	4858	3647	4175	5211	9333	8385
rs744809	rs744809_C	7763	3925	4466	6598	16602	15501	3216	2257	5302	5649	7812	6434	3561	3804	7645	6742	6147	9395	14098	12441
rs745180	rs745180_C	42899	23633	19033	28749	3910	5567	19685	10474	30316	38607	27714	37930	11149	15568	55444	26571	32752	34200	4620	3917
rs745180	rs745180_A	28529	16006	12759	19549	2953	4506	12906	6538	22634	29393	18644	25570	7695	10570	43744	19391	22682	22701	3861	3240
rs7463326	rs7463326_G	295	320	171	377	729	1121	1027	643	596	621	1600	1772	2482	2397	674	396	1827	1160	2435	2154
rs7463326	rs7463326_A	58	188	144	275	227	364	185	90	136	210	567	684	425	637	302	139	1101	424	1025	923
rs7481129	rs7481129_C	8126	3359	3148	4549	3446	3750	2132	1121	6203	7408	4264	5182	775	1371	12109	5790	4727	5208	3495	3233
rs7481129	rs7481129_A	12074	4910	4812	6831	4899	5153	3251	1729	8668	10808	6584	7840	1279	1982	16995	8166	7137	7334	4616	4364
rs75056606	rs75056606_T	594	747	424	1528	1737	2648	1396	352	1526	2292	3318	4561	1096	2341	2372	1032	5236	2097	5483	5174
rs75056606	rs75056606_G	2701	2012	686	2040	1832	2461	3340	787	3564	5004	5781	9115	1400	2828	2839	1169	5408	2296	5413	5003
rs755304	rs755304_G	17385	9482	11772	16277	15831	19965	11250	7223	9431	12227	31677	28966	10979	11055	12616	12865	25458	37943	18974	15532
rs755304	rs755304_A	13001	7524	9445	12103	15520	20358	9242	5434	8384	10077	19595	17316	9339	7828	11648	11087	16089	22484	19329	15840
rs75559690	rs75559690_G	165	126	148	336	457	609	127	42	127	155	276	306	86	141	268	214	370	453	1023	957
rs75559690	rs75559690_T	202	154	183	322	407	468	151	30	116	184	319	360	101	140	259	235	360	492	790	720
rs75559690	rs75559690_C	454	306	371	677	257	354	379	94	207	325	1185	1385	227	326	341	278	1270	1908	481	505
rs7561919	rs7561919_T	44	45	78	111	320	614	56	44	57	60	152	137	201	235	135	121	268	189	1544	1447
rs7561919	rs7561919_C	1504	2211	2847	3985	5832	9327	1591	1021	4230	3589	6411	5428	2090	2146	4727	3800	4737	6967	10643	8017
rs7569197	rs7569197_G	20687	9751	11136	15444	44516	51077	10036	7332	20858	22315	28958	23731	8853	10238	26101	25416	22292	34365	51812	42506
rs7569197	rs7569197_A	24568	12721	13174	20118	45703	53755	14677	10117	24637	27883	35142	30619	13955	16523	31404	29382	28776	41548	54982	43591
rs7570882	rs7570882_G	101	215	280	400	44	52	264	132	75	119	369	485	411	597	216	160	1019	543	208	180
rs7570882	rs7570882_A	75	136	205	339	68	64	564	155	90	78	293	346	354	516	170	147	750	571	291	239
rs7571100	rs7571100_T	15211	6895	9188	10904	23376	28052	7186	4684	12282	14125	18115	15440	7149	8501	16692	17716	14191	26748	27744	22879
rs7571100	rs7571100_G	14729	6323	8334	10197	25662	30172	6666	4484	12591	14324	18219	14575	6248	7250	16832	18486	13806	27436	30663	25291
rs7571898	rs7571898_T	35285	17755	22809	30442	46951	54438	13173	8528	24085	25598	32056	28371	15505	15162	34231	33738	24487	44439	51270	41733
rs7571898	rs7571898_C	31864	17693	18567	28933	38794	44253	13555	8950	20871	22470	42982	41801	13132	15013	29215	28745	32697	60710	42423	34393
rs7582775	rs7582775_T	23	51	47	89	111	257	38	26	29	39	96	139	128	161	91	49	241	144	564	488
rs7582775	rs7582775_C	48	47	79	97	179	304	62	43	74	93	181	195	137	216	184	108	350	236	700	661
rs7584330	rs7584330_G	8657	7911	9654	13238	16602	23233	9119	5514	16105	14452	18521	14170	9889	11981	21611	13307	15576	17578	23724	18562
rs7584330	rs7584330_A	1339	1843	1642	3102	4096	6245	2462	1269	4812	4263	4622	4550	2616	3885	6089	2979	4924	3650	10302	8641
rs7587114	rs7587114_T	27108	18228	18548	22306	36128	44629	10524	7206	21435	24615	25577	23636	9716	8864	26532	19266	18967	24973	35615	29978
rs7587114	rs7587114_C	24976	13910	16278	19757	43975	52138	8451	6790	15316	17824	24062	19780	9793	8437	23780	20447	19224	28851	43630	35996
rs7587231	rs7587231_T	166	274	344	461	873	1558	212	132	384	212	492	437	285	277	369	221	411	477	3417	3036
rs7587231	rs7587231_C	4471	5176	7261	8637	10019	15361	3273	2173	6866	6284	10870	8988	3813	4126	7807	6495	7811	11900	16880	12931
rs7593496	rs7593496_C	2178	1019	1154	1809	2952	3409	488	301	1450	1802	1920	1666	401	526	3077	1828	1858	2381	3797	3534
rs7593496	rs7593496_A	2073	819	936	1463	3309	4025	612	394	1191	1456	2037	1561	745	644	2061	1631	1912	2770	4297	3753
rs759399	rs759399_T	178	241	277	422	125	253	135	60	121	191	378	535	219	316	306	164	857	367	606	597
rs759399	rs759399_C	466	485	423	850	327	661	338	168	479	667	743	1077	386	597	664	311	1415	709	1389	1213
rs7598417	rs7598417_G	70491	44367	42114	68160	48348	51035	46416	29123	112517	120064	90974	110105	40655	54860	150603	98585	82140	91187	50265	41074
rs7598417	rs7598417_C	34140	19572	25231	32775	50117	52645	17260	11968	25510	27129	41541	38100	18261	20029	30677	31148	30563	50550	53919	43904
rs7598559	rs7598559_T	17481	10742	14895	16103	27659	36535	10509	7486	14088	15443	21946	18581	11062	10435	17246	16155	16459	24909	34386	27306
rs7598559	rs7598559_C	19609	10278	13075	15190	32366	42002	10649	7700	15300	16910	26223	21054	11792	11257	18951	19446	19618	29760	39350	31624
rs7600695	rs7600695_G	10104	5124	5785	7772	28948	40759	7313	4913	12158	12993	23369	16808	9281	9157	15650	15300	17523	28903	38984	31324
rs7600695	rs7600695_A	2889	2527	2735	4552	15345	23512	5483	3505	7348	7006	14085	10490	6803	7826	9283	7615	10622	17209	26191	20994
rs7600728	rs7600728_G	28661	18067	20504	30489	23437	36221	14414	9078	22463	25259	37876	38915	16342	19224	29101	27581	36878	46219	40327	31447
rs7600728	rs7600728_A	25756	19245	21540	31228	16854	28163	13496	7999	23800	26108	34899	37230	13931	16666	29050	23651	33262	37649	31758	25191
rs7600820	rs7600820_G	501	1036	905	1684	2705	4570	2041	1096	2158	2118	4109	4814	2206	3415	2723	1295	4775	2828	8366	7390
rs7600820	rs7600820_A	75	88	89	143	379	692	136	55	143	192	409	453	228	328	273	146	714	448	1852	1728
rs7605461	rs7605461_G	309	837	1462	2670	1459	2699	1069	606	2527	1556	2181	2058	1939	3357	5853	2400	3100	2530	4213	3249
rs7605461	rs7605461_A	194	132	246	618	418	665	104	77	153	233	221	362	641	1602	1606	623	1286	550	1832	1676
rs7606177	rs7606177_G	77	113	166	244	19	62	148	81	51	83	226	310	260	385	188	107	597	451	91	69
rs7606177	rs7606177_C	62	81	132	184	36	69	96	69	58	74	210	268	219	272	146	86	463	353	109	83
rs7608498	rs7608498_G	14450	8573	9971	13454	21123	19620	8781	6244	12401	13608	15627	15552	9354	9601	14225	11955	11920	15572	18301	16078
rs7608498	rs7608498_A	11893	7308	9243	12321	18481	17976	7946	5380	9765	10010	13465	12736	8873	9054	12246	10167	10542	13892	16539	13979
rs7740824	rs7740824_T	7	13	21	28	44	93	23	12	8	16	35	45	101	109	16	19	75	60	123	108
rs7740824	rs7740824_G	17	73	91	164	157	236	56	36	22	41	120	127	161	211	72	41	327	158	698	612
rs7758229	rs7758229_T	0	1	1	7	1	0	49	29	15	33	45	25	29	34	13	18	174	234	3	3
rs7758229	rs7758229_G	1	0	0	0	0	2	6	8	8	7	20	9	5	8	2	14	35	47	0	1
rs77789507	rs77789507_T	0	0	0	0	0	0	0	0	1	1	0	0	0	1	1	1	1	1	1	0
rs77789507	rs77789507_C	0	0	0	0	0	0	0	1	2	0	0	2	0	0	1	0	2	0	0	0
rs7812429	rs7812429_G	11	5	5	10	10	7	100	20	19	11	10	13	58	54	9	45	25	119	24	5
rs7812429	rs7812429_A	6	2	6	9	8	6	96	24	28	7	19	14	41	68	19	45	48	220	11	4
rs7812894	rs7812894_T	0	2	2	5	2	3	19	3	3	3	4	2	3	6	3	9	4	62	5	2
rs7812894	rs7812894_A	0	0	0	0	2	2	0	0	0	0	0	0	0	1	0	2	1	4	3	1
rs7814837	rs7814837_T	283	260	260	396	361	767	496	180	513	765	1209	1680	623	1234	858	436	2326	1077	2261	1932
rs7814837	rs7814837_G	1402	3321	3518	5335	3878	7396	5981	3450	5728	5246	9804	10231	5299	6818	5961	4119	9157	9358	8990	6539
rs7823297	rs7823297_T	4137	7869	3236	5104	3076	5995	10005	4814	14047	14263	12979	16873	3823	4784	7815	3778	5523	5490	7423	6245
rs7823297	rs7823297_C	59316	61800	27410	43371	16332	25244	52717	30642	74187	88806	83526	111114	22509	29981	58270	34029	44723	41537	23785	19157
rs7823764	rs7823764_G	12527	6516	7535	10167	18672	26744	6978	4670	15315	16557	18856	16672	6695	8113	19721	18772	16961	26967	26674	21285
rs7823764	rs7823764_A	9159	6796	7016	9673	13515	20623	9393	6458	14441	15402	17616	16940	9332	12684	17273	15115	16331	23154	21365	16319
rs7824011	rs7824011_G	6456	8672	6994	10309	7629	11019	10522	6089	20905	20621	19797	23799	7356	9467	16931	10887	15067	13998	13054	10409
rs7824011	rs7824011_C	11832	11726	11751	16116	13869	20444	16448	10043	25969	26326	27286	30948	14616	18633	25308	19005	24009	25428	22764	17390
rs7824393	rs7824393_G	257	221	190	459	485	774	147	71	341	455	592	714	281	502	883	349	960	421	2628	2518
rs7824393	rs7824393_A	239	203	141	415	409	715	138	53	448	547	561	667	245	493	857	344	1046	426	2327	2107
rs7824451	rs7824451_G	56	129	171	283	52	157	176	83	94	150	342	529	312	386	284	119	897	529	337	285
rs7824451	rs7824451_C	51	114	147	243	86	249	189	92	95	149	358	441	291	425	322	139	905	445	577	508
rs7824785	rs7824785_T	6172	5086	6506	8353	14371	21116	7244	4563	8773	9470	14941	11872	7333	7330	10899	8468	12491	14281	19196	15104
rs7824785	rs7824785_C	16279	8470	10204	13064	27223	35957	10248	6896	13744	16445	22982	18816	9905	10489	18775	17374	19502	25103	33907	27268
rs7842175	rs7842175_T	1819	2551	2638	4158	7348	9475	4460	2805	6145	5610	8818	7672	4531	4988	6481	4310	7042	7549	11081	9026
rs7842175	rs7842175_C	8676	5825	7635	9872	21235	24180	7061	4589	10448	11139	18447	14671	8510	8041	12556	12036	14560	19000	25344	21828
rs7844107	rs7844107_G	16	30	46	76	88	157	39	18	24	46	58	90	62	100	75	51	152	99	509	514
rs7844107	rs7844107_A	5	37	65	87	199	321	32	18	22	40	69	91	67	130	75	40	216	64	1051	902
rs79618460	rs79618460_T	4959	3254	3863	5434	9992	11237	3843	2421	8707	8712	9974	9764	3739	4471	9335	7035	7229	9454	11250	9425
rs79618460	rs79618460_C	5293	3037	3913	5396	10429	11326	1912	1360	5226	5319	7676	6622	2124	2453	6693	5894	5765	8205	12463	11056
rs80130819	rs80130819_C	81	176	335	492	19	39	122	63	63	95	323	469	389	551	207	156	870	565	55	60
rs80130819	rs80130819_A	54	156	260	391	15	25	77	56	50	80	285	423	296	368	146	89	749	404	25	18
rs80282956	rs80282956_G	6295	3033	4426	5277	11206	11056	3565	2037	3270	3824	5944	4765	4771	4876	4864	4737	4397	7315	10235	9076
rs80282956	rs80282956_A	9213	5031	7160	8059	13511	13679	3550	2090	4450	5059	6926	6176	4253	4281	6307	5741	5364	8551	12406	10712
rs8102476	rs8102476_T	12959	7975	10352	12376	14551	19760	5525	3538	11700	14433	15319	14241	4675	5635	17239	13195	13981	16755	20179	16721
rs8102476	rs8102476_C	16622	9323	11367	13388	19089	24950	7380	4919	18130	21557	20278	19525	4813	6506	26572	20733	17989	23989	25421	20457
rs823114	rs823114_G	1180	758	786	1294	1885	2140	306	249	736	883	1009	901	241	336	1451	1089	894	1458	2542	2231
rs823114	rs823114_A	1885	1190	1166	2089	2709	2981	362	273	1179	1331	1345	1255	352	388	2267	1561	1231	1969	3824	3196
rs870183	rs870183_C	512	891	695	1361	1069	2203	2638	1049	1567	1625	4377	5808	2838	4666	2023	849	5722	4175	4198	3521
rs870183	rs870183_G	359	411	320	713	970	1890	1270	407	611	808	2395	3076	1767	2778	1134	519	3534	2281	3872	3314
rs870183	rs870183_T	249	256	233	511	731	1643	1037	303	360	636	2072	3023	1606	2816	922	357	3631	1986	3467	2889
rs870183	rs870183_A	65	160	110	337	563	1371	518	169	112	156	598	811	744	1418	306	132	947	528	2468	2101
rs880930	rs880930_G	13480	6210	9038	10217	26207	35197	7109	4901	12843	14404	21570	16297	7701	7796	16955	19996	17156	31714	35870	28692
rs880930	rs880930_C	14244	7259	10473	11899	24309	33286	11008	6663	12353	14150	22783	17382	11763	10886	16117	18880	18771	30791	33911	26765
rs880932	rs880932_G	8735	4029	5299	6760	13568	13162	2377	1660	4397	4873	6667	5468	2141	2438	6859	5994	5229	8846	12493	10748
rs880932	rs880932_A	14258	7452	8586	11677	17982	18688	4163	2798	8423	9264	10715	9463	3942	4404	12612	9522	8776	13285	16767	14658
rs887391	rs887391_T	30	54	69	117	113	198	51	65	52	48	134	188	188	243	97	54	261	199	441	437
rs887391	rs887391_C	83	298	272	486	322	698	460	271	565	449	811	945	415	666	637	284	841	855	1219	996
rs9052	rs9052_C	4970	2345	2997	4383	12226	11208	2196	1429	3991	4264	5841	5281	1587	1919	5388	5231	4646	7939	10590	9549
rs9052	rs9052_A	12635	6168	8407	10685	28781	27121	4228	3022	8607	9102	13010	10337	3999	4318	11382	12010	8775	17226	24324	21023
rs912883	rs912883_G	3624	1607	2372	2934	7073	6864	1168	768	2422	2688	3618	3075	952	1150	3202	3473	2741	4920	7587	6929
rs912883	rs912883_A	4205	1883	2967	3692	8228	7944	1209	827	2642	2760	4115	3282	1151	1350	3450	3703	2983	5204	8503	7967
rs9261447	rs9261447_T	36047	24016	23013	35248	30389	35609	24684	17592	20680	25928	67072	73384	23449	28447	26679	22344	57726	88390	33842	27192
rs9261447	rs9261447_C	25727	15346	15303	22755	31954	36161	17233	13326	16137	18677	38247	38572	17772	20648	20998	20729	32356	50487	34906	27801
rs9261448	rs9261448_T	15496	7990	11431	13216	23298	30584	10772	6712	11317	13117	26487	20378	14250	12390	16996	15061	20480	30165	28382	23398
rs9261448	rs9261448_C	17025	8101	12255	13918	24570	30313	9553	5840	10333	12437	28749	23359	13267	12116	15157	14511	22065	34131	28304	24090
rs9287718	rs9287718_T	174	128	183	279	927	1424	159	109	287	362	564	636	385	548	493	351	935	603	4265	3990
rs9287718	rs9287718_A	191	150	237	363	1023	1862	241	140	370	476	640	630	472	577	546	377	990	667	4719	4247
rs929156	rs929156_T	99514	90798	58879	111664	33557	44895	67270	40919	144566	156754	94320	118554	50717	59819	187050	109979	86002	76986	42490	33480
rs929156	rs929156_C	143641	112615	77041	140854	35361	44811	100243	59514	192539	214076	125360	163774	76532	99571	256139	147820	119587	98616	41470	33903
rs9295829	rs9295829_G	37	48	37	81	178	345	109	47	78	138	222	234	91	170	145	80	321	190	671	597
rs9295829	rs9295829_A	28	67	77	119	215	403	156	67	137	211	398	441	279	384	262	114	718	377	1054	939
rs9297750	rs9297750_G	12121	7686	11519	12804	22310	29680	4741	3187	10979	11572	16331	13474	5014	5111	13864	13092	12618	19642	29698	24045
rs9297750	rs9297750_A	3336	5086	7049	7860	9334	14551	3136	2119	6462	5475	8580	7150	3207	3277	6749	5097	5815	8967	15087	11777
rs9297759	rs9297759_C	38738	25737	22188	28161	22208	25161	22100	13661	24449	30062	45528	59292	16205	16006	26321	21126	30665	49115	24488	20265
rs9297759	rs9297759_A	25059	15776	15097	20907	23201	27437	21834	12726	18901	23354	43702	44997	17204	17227	23183	20204	31991	53447	25999	21874
rs9297760	rs9297760_G	11755	9061	10323	14303	18382	24945	14802	9797	14915	14889	26782	25742	12318	13979	15573	14536	24090	27910	26810	21051
rs9297760	rs9297760_A	533	1274	1372	2056	3109	5079	3558	1875	2361	1817	4722	4270	2789	3303	2244	1395	3597	4036	8127	6564
rs9355288	rs9355288_G	17617	9059	10553	13442	22937	27464	6658	3976	14100	15662	21138	19153	6385	7530	15958	17177	18014	26710	29990	24597
rs9355288	rs9355288_A	15183	8892	11058	13468	19651	24632	7524	4530	12270	14423	25153	23047	8879	10884	14728	15022	23152	24831	27546	22284
rs9364554	rs9364554_T	88	217	196	374	150	332	245	143	309	272	543	646	272	413	397	182	776	392	554	457
rs9364554	rs9364554_C	43	78	95	165	11	20	36	16	54	79	122	138	80	140	144	92	276	172	28	12
rs937395	rs937395_G	14929	7512	10429	12119	23694	28263	5596	4028	11766	12922	18828	15993	5592	6155	14507	15648	13831	22668	29199	23740
rs937395	rs937395_A	27929	15846	22361	25620	35933	44401	9996	7008	20051	21866	30015	25825	11272	11600	26334	25257	23614	34417	45186	37758
rs9656964	rs9656964_G	89	121	172	260	75	194	88	53	156	203	253	369	189	290	420	197	553	338	430	370
rs9656964	rs9656964_C	52	85	112	169	24	50	62	43	47	89	142	212	185	208	190	78	364	225	142	100
rs9693379	rs9693379_C	19924	11775	11221	16148	29367	38524	18167	10895	31520	37206	38511	40435	13924	17554	37359	27459	32465	38251	35048	28395
rs9693379	rs9693379_A	20023	11984	14157	17290	29667	41104	23356	13477	33051	37956	40947	41902	19596	23105	39157	28207	33533	40124	37622	30156
rs980170	rs980170_G	12595	6145	5814	8481	20525	23048	7590	4983	11039	13557	18582	15107	6923	6933	14002	12206	13851	21212	20918	18067
rs980170	rs980170_C	8451	3910	4130	5484	11893	13161	4771	2698	6946	9237	30492	28102	5649	5578	9640	7816	22450	34644	12632	11257
rs9901746	rs9901746_G	19250	11014	13469	18639	34149	31264	9025	6445	13832	14606	32306	31208	7343	9076	15949	17207	22745	40772	30600	25677
rs9901746	rs9901746_A	20084	10986	15906	19012	38187	35999	10603	7456	14379	14806	25581	22312	11449	12961	16449	18808	18074	31728	35198	30313
rs9973650	rs9973650_G	1303	681	773	1249	1667	1965	635	439	631	933	1466	1271	715	666	1261	955	1635	1903	2599	2099
rs9973650	rs9973650_A	1263	785	912	1367	1284	1685	517	326	642	876	1337	1343	524	542	1101	791	1634	1699	2172	1880
Total		7346965	4850727	6352977	7677863	8629699	10527849	4849676	3083464	6953476	7788938	10188783	10243030	4553777	5316840	8904719	7079400	8844184	11494622	10689782	8798411
