# Supplementary material for: High-throughput screening of prostate cancer risk loci by single nucleotide polymorphisms sequencing
Source: Nat Commun. 2018 May 22;9:2022. doi: 10.1038/s41467-018-04451-x (PMC5964124; doi:10.1038/s41467-018-04451-x)
Supplement: Supplementary file 6 — Supplementary Data 3 [file 41467_2018_4451_MOESM6_ESM.xlsx]

## Sheet: 101_SNPs_BAB_score
Supplementary Data 3. BAB score of 101 selected SNPs and primer sequences for STARR-seq.
		Platform-1 (Affymetrix)								Platform-2 (Signosis)
		Read counts						BAB score		Read counts														BAB score						Primer sequences
101 SNPs	202 Alleles	DHT-1	DHT-2	ETH-1	ETH-2	Input-1	Input-2	DHT 1+2	ETH 1+2	DHT-3	DHT-4	DHT-5	DHT-6	DHT-7	DHT-8	ETH-3	ETH-4	ETH-5	ETH-6	ETH-7	ETH-8	Input-3	Input-4	DHT 3+4	DHT 5+6	DHT 7+8	ETH 3+4	ETH 5+6	ETH 7+8	Forward_Primer (red indicates recombination arm)	Reverse_Primer (red indicates recombination arm)	Length (bp)	SNP position
rs10109680	rs10109680_G	12	64	80	124	187	354	0.684401	-0.179042	120	76	47	65	220	252	276	246	127	107	628	453	958	826	0.683655	0.0824867	-0.128058	0.485141	0.554517	0.00282988	TAGAGCATGCACCGGACTGCTAATGAAGGTACAGTGCA	GGCCGAATTCGTCGACATTCTCCTGCCTCAGCCTGTA	556	272
rs10109680	rs10109680_A	3	49	51	92	110	221			46	40	36	39	165	204	131	135	55	59	444	324	699	575
rs10174605	rs10174605_G	23015	16803	21726	25607	27396	35964	1.39789	0.346107	10126	6596	17583	18320	24480	22063	12570	13402	24303	18211	19888	27012	31165	25206	0.282758	0.383809	0.346365	0.380658	0.606117	0.505607	TAGAGCATGCACCGGTTTATACCTCCATATCCTACTACAGC	GGCCGAATTCGTCGAAGAATTGGAAGAAATTGCTGGT	539	207
rs10174605	rs10174605_A	947	2205	2566	3694	4218	6400			1673	1037	3053	2425	3820	3361	1844	2072	3653	2051	2688	3811	6265	4820
rs10176842	rs10176842_T	84986	67693	46776	91681	21230	22322	3.27363	3.15677	66680	38547	28631	40193	160142	186930	53246	66633	33432	28281	137710	233101	23518	18984	2.97354	1.97959	3.1487	2.64194	1.42474	3.04538	TAGAGCATGCACCGGTGAAGTTCCCAGAATGCTCT	GGCCGAATTCGTCGACAAGACTCAAGTCAGGGCTA	524	249
rs10176842	rs10176842_C	3482	1818	1772	3011	6845	6821			2703	1521	2627	2828	6556	5834	2746	3274	3346	3982	4976	9365	7286	6047
rs10183359	rs10183359_G	57	197	270	497	106	180	-2.4444	-1.94033	108	80	47	109	282	401	280	417	157	89	696	376	626	596	-2.45098	-2.93479	-2.94104	-2.50712	-2.84276	-3.00279	TAGAGCATGCACCGGTGAATAACTATGTGCCTATTAC	GGCCGAATTCGTCGAATGGCAATCATTCTTCATAT	546	349
rs10183359	rs10183359_A	111	311	319	637	35	56			117	93	98	137	463	607	328	484	247	123	1180	600	132	119
rs10190935	rs10190935_G	349	326	208	430	395	709	2.00106	0.537371	892	302	872	1554	2743	3986	921	1832	1294	431	4504	1755	1862	1605	0.350466	1.82575	0.983972	0.210609	0.923916	0.431302	TAGAGCATGCACCGGGATCTCAAGTCCCCTGAGCAC	GGCCGAATTCGTCGATCCCAATTTCAAATTGCAAATAACACC	504	241
rs10190935	rs10190935_A	40	130	97	223	255	564			387	146	139	264	835	1139	437	984	412	128	2088	711	1132	899
rs10207885	rs10207885_T	140	198	240	327	928	1617	-0.968344	-1.01333	245	122	421	275	568	483	290	369	446	353	584	692	4289	3598	-1.76	-2.26487	-2.04591	-1.27508	-2.22299	-1.77057	TAGAGCATGCACCGGCATTGCCTAAAGACAAGTATGCT	GGCCGAATTCGTCGATGCCTGTAATCCCAGCTACTCCAGGA	535	312
rs10207885	rs10207885_C	2797	3294	4714	5853	8934	14480			2726	1889	6790	5870	9366	7313	2909	3168	7313	6912	6328	11336	17354	13036
rs10211190	rs10211190_G	2793	2904	4150	5284	11404	16333	1.71933	2.03549	2508	1602	5132	4972	7752	6032	2567	2449	6272	5134	5634	8724	19396	15639	1.30598	3.03574	2.15671	0.694581	2.54645	1.73989	TAGAGCATGCACCGGTTTCCTGGTCAATGGCTATG	GGCCGAATTCGTCGACATCTGGGTAGTTTCCACTTT	513	274
rs10211190	rs10211190_A	212	193	233	305	2491	4091			539	231	294	237	731	586	601	739	484	356	786	1028	7931	6978
rs10455782	rs10455782_T	14	77	70	156	141	301	-1.2586	-0.277407	94	53	30	42	100	155	184	270	76	48	275	145	839	773	-0.18803	-1.95516	-2.02903	-0.396686	-1.43161	-1.4191	TAGAGCATGCACCGGGGTGTTGCCAGAGGAGATTCA	GGCCGAATTCGTCGAGTACAGTGACAGTGGCTGCT	516	217
rs10455782	rs10455782_C	177	245	182	398	311	617			297	115	248	391	951	1386	484	923	564	248	1760	829	1919	1724
rs10481163	rs10481163_T	44	67	86	165	39	74	1.13709	1.40352	56	39	43	52	182	238	137	177	131	57	390	229	115	90	-2.29929	-0.36342	-0.488259	-1.92725	0.0536473	-0.0378588	TAGAGCATGCACCGGAGAGCTATGAATTGCTGAATGATAC	GGCCGAATTCGTCGAGGTACAGGACCAAGAATCCAA	516	248
rs10481163	rs10481163_C	87	150	157	276	180	342			1857	1151	385	390	1995	1783	3564	3983	562	606	1957	2125	731	570
rs10481164	rs10481164_G	1941	1754	2429	3238	8929	12628	1.19419	1.22334	3943	2354	4472	3994	7996	5863	6421	6141	4774	4455	5408	8532	13934	11555	2.12075	2.29969	2.33937	2.79057	2.13616	2.07048	TAGAGCATGCACCGGAGAGCTATGAATTGCTGAATGATAC	GGCCGAATTCGTCGAGGTACAGGACCAAGAATCCAA	516	253
rs10481164	rs10481164_A	114	111	141	199	1204	1822			334	138	339	205	461	361	253	299	347	289	359	666	4034	3631
rs10803724	rs10803724_T	13	20	40	57	234	507	-1.11311	-0.64987	122	70	35	36	70	61	176	177	104	59	173	135	1093	1004	-0.0939915	-1.14495	-1.67545	-0.813231	-0.824889	-0.959207	TAGAGCATGCACCGGGTGAGTTGAGATCACACCATGTA	GGCCGAATTCGTCGACCTCCCTTCTCCTGAGACAT	555	253
rs10803724	rs10803724_C	40	83	88	175	420	760			264	133	123	187	379	419	435	904	437	165	759	429	2141	1844
rs10929684	rs10929684_G	1756	2913	3660	4925	5850	11246	1.02439	1.31053	4051	2356	9111	7647	9996	9054	4030	4943	9103	5947	8067	9657	15840	11896	3.0729	3.11255	2.37468	1.86576	2.38576	1.85467	TAGAGCATGCACCGGCATGGTGAGACGCTGTCTAT	GGCCGAATTCGTCGACTGAATCCTGGTGCTCTTCT	627	280
rs10929684	rs10929684_A	227	118	181	255	713	1454			187	68	252	352	578	520	310	434	509	348	810	678	4360	3889
rs10993994	rs10993994_T	20738	22027	26692	31775	20194	31220	-0.766561	-0.530032	20857	15261	25864	26969	35785	38256	21332	25001	28699	24057	35191	38110	36144	27145	-0.863994	-1.05579	-0.738457	-0.96794	-1.03531	-0.596993	TAGAGCATGCACCGGCTAGCAATCCACCAGCATAGG	GGCCGAATTCGTCGAGAACAGAACTAGTGCTAAACTCATTAC	532	233
rs10993994	rs10993994_C	68111	50821	55796	81272	33927	47296			57931	41041	78654	86456	80492	108117	60175	76572	91490	71545	84355	82223	53303	41507
rs11245454	rs11245454_G	40403	28334	22353	41348	36813	44940	0.814228	0.677302	20868	14020	44297	51616	64616	68499	18649	25140	63468	47078	64629	60709	46870	36908	0.587904	0.898623	0.748386	0.419839	0.964504	0.725208	TAGAGCATGCACCGGACCCTTCCTTGTTATTGACATT	GGCCGAATTCGTCGAGTCGAGCATCAACACTAACC	524	289
rs11245454	rs11245454_A	26768	15626	16774	24478	38767	47807			14917	9714	25230	29169	43371	40609	16505	17960	30267	29552	38139	42411	49276	39273
rs11245455	rs11245455_T	12655	6723	6163	9119	3121	3270	1.96238	1.81064	4095	2358	10040	12303	6709	8550	1804	2845	18417	8590	7795	7575	3085	2767	1.82963	1.96393	1.6129	1.68657	1.77277	1.47115	TAGAGCATGCACCGGCCCACTTCTTGTGTGCACTG	GGCCGAATTCGTCGACGCATCTTTGTCCTTCTCCTG	504	247
rs11245455	rs11245455_C	2233	1178	1198	1790	2115	2266			874	486	1944	2320	1771	1935	437	631	3590	2127	1769	2498	2324	2041
rs113812061	rs113812061_T	499	368	346	555	991	1278	0.655373	0.299092	1755	961	431	584	1144	935	3380	3326	671	739	1033	1360	2072	1879	2.7496	0.969247	1.1655	2.77288	0.818537	0.951606	TAGAGCATGCACCGGCTGTCTAAGGTCAAGTGTTGC	GGCCGAATTCGTCGAGGCAGGCTTTAACTGTTGTG	657	335
rs113812061	rs113812061_C	216	152	185	304	638	881			201	100	162	218	354	324	388	335	332	265	407	497	1541	1359
rs11564705	rs11564705_G	59620	36092	38440	55418	28169	32990	0.884026	0.746896	23990	16941	42628	48386	38999	54191	20378	24251	60586	37775	36551	38715	28558	23538	1.04078	1.36074	1.16404	0.87969	1.21853	0.792726	TAGAGCATGCACCGGGCTCCACAAGCACTGAGATG	GGCCGAATTCGTCGACAGGAGCTGAATCTAGAAGGAAAG	525	273
rs11564705	rs11564705_A	32059	19938	26395	29465	27859	33752			11449	8667	16682	19352	22335	20333	11849	12748	23896	18466	19779	24781	28776	24113
rs11564708	rs11564708_G	419	903	1059	1813	2061	2617	-0.780856	-0.614836	709	488	1318	1059	1990	1943	1000	1377	1525	904	2240	1858	2922	2557	0.7051	0.183082	0.234031	0.604618	0.0658271	0.169956	TAGAGCATGCACCGGGTCTGTCTTCCAGGTCATCATC	GGCCGAATTCGTCGACCCACCATCTGTGGTTTGTA	548	253
rs11564708	rs11564708_C	398	665	744	1415	1018	1236			361	209	818	766	1235	1304	493	695	1242	590	1745	1104	2192	1961
rs11651052	rs11651052_G	6578	5717	6867	9405	8496	12584	0.210513	-0.487047	3756	2630	6703	7530	9848	8975	3642	4398	10083	7364	8693	12334	11465	8740	-0.704876	-0.339139	-0.330545	-0.918233	-0.149066	-0.142555	TAGAGCATGCACCGGTGGACTCCAGCGCAGTCCGCA	GGCCGAATTCGTCGATGGAGACGCGGGACAGACCT	445	205
rs11651052	rs11651052_A	1070	2091	2472	3485	2103	3461			1975	1268	2878	2695	3603	3708	2072	2631	4135	2162	3257	3852	3587	2661
rs11674433	rs11674433_T	371	203	189	327	424	810	0.189766	-0.856603	231	97	344	599	752	1039	373	660	793	351	1469	708	1683	1611	-2.46102	-1.41828	-1.07963	-1.18722	-1.0259	-0.589378	TAGAGCATGCACCGGGAGAGGAGGTATACAAAGTCAGTAAC	GGCCGAATTCGTCGACAATCTTGTTTACTCTCAACAGTGG	529	234
rs11674433	rs11674433_C	1046	1945	1585	3174	2175	3903			2959	1336	3180	2962	4202	4865	2469	3095	3821	1756	4251	3440	4483	3547
rs11890307	rs11890307_G	5529	3709	3499	6601	5268	4521	1.44892	1.14679	4062	2629	10265	11236	8304	9608	4116	6247	15438	9721	10049	8528	6130	5766	1.70787	2.76827	1.74745	1.28708	2.48083	1.441	TAGAGCATGCACCGGACCAGCATCTCACCTTCCAG	GGCCGAATTCGTCGATACTTGCTCCTGTTCCGATGG	647	351
rs11890307	rs11890307_A	1188	826	1004	1679	3002	2835			946	600	1132	1245	2141	1907	1534	1645	1757	1610	2502	2670	4527	4430
rs12259058	rs12259058_G	40	123	131	281	67	170	1.97538	1.4166	57	36	29	37	143	223	178	275	60	58	328	220	495	450	-0.0024951	1.20388	1.00067	0.254493	0.580459	0.970894	TAGAGCATGCACCGGGAGTCCTTAGAATATTAACCATCGTTGT	GGCCGAATTCGTCGAGAGAACTCCAGCCACCTCTT	570	270
rs12259058	rs12259058_A	8	22	37	77	57	112			27	29	8	9	41	69	105	119	24	23	93	72	274	290
rs12769019	rs12769019_G	226	324	298	581	881	1210	0.550418	0.357121	1093	446	1008	1347	2646	3740	1015	1534	1357	619	4079	1998	2560	2429	0.505053	0.264428	-0.107003	0.119509	0.164392	-0.150569	TAGAGCATGCACCGGGCTGCTCAGAGTCACAGTAGT	GGCCGAATTCGTCGAGGGAACAAAGGAAGGAGGAAG	515	294
rs12769019	rs12769019_A	99	176	155	345	643	837			607	259	624	986	2336	3191	684	1265	1006	432	4144	1596	2007	2013
rs12769682	rs12769682_G	202	239	178	401	67	132	0.14865	0.848386	168	106	301	399	586	875	353	608	518	152	1175	457	482	438	0.645058	-1.16251	-0.540718	0.556425	-0.742729	0.105604	TAGAGCATGCACCGGGGTTCCTCTTCAAAGACTTTCCTC	GGCCGAATTCGTCGAGTGAATCGCTTGGCTCTGTT	587	239
rs12769682	rs12769682_C	746	490	244	798	229	337			377	104	1400	1961	1761	2812	471	968	1905	528	2841	769	1036	929
rs1281967	rs1281967_T	19	48	68	112	31	95	0.168945	0.0691792	52	38	44	68	182	193	128	136	79	70	500	260	246	220	0.129441	1.04896	0.56539	0.374561	0.367634	0.38187	TAGAGCATGCACCGGAGGGCAATTTTCCATAAGCT	GGCCGAATTCGTCGATGTGAGATTTTTAAAAATTCCCTGTGT	582	329
rs1281967	rs1281967_A	9	26	35	64	17	56			39	17	16	17	62	102	64	61	44	29	242	119	158	129
rs13215402	rs13215402_G	8250	3852	4202	6111	11881	13749	-0.280714	-0.333484	3428	2007	4045	4936	7359	5977	3467	3637	7218	5549	7380	9902	10846	9380	-0.621598	-0.267336	-0.465814	-0.670929	-0.21635	-0.412132	TAGAGCATGCACCGGCCTAGAGCTTAGTAGTTGAAGTAAGG	GGCCGAATTCGTCGAACAGCTAGTTCTTGCCAACATA	660	340
rs13215402	rs13215402_A	9066	4711	5258	7053	11060	13420			5077	2712	4469	5460	9027	7850	5205	5184	7894	5781	9216	11850	10033	8555
rs13390494	rs13390494_G	9717	9501	8111	14122	15822	22514	0.65569	1.16846	15658	9198	17042	18460	25349	28404	15640	20513	20118	14109	27277	22502	24034	19106	1.06087	0.877352	-0.764324	0.0373393	1.169	-0.443987	TAGAGCATGCACCGGTCATCTGGAAACCTTCCTCTTG	GGCCGAATTCGTCGAACCTGAACTCCAAACCCAATTA	514	275
rs13390494	rs13390494_A	1764	1098	656	1801	3282	5401			4729	1513	3563	5296	17836	23116	5763	10766	4980	2320	23042	10589	10431	8696
rs13426236	rs13426236_G	6621	2721	3505	4241	9532	12156	-0.60836	-0.482561	1625	1081	3956	4601	6333	4628	1366	1391	6062	6207	4690	9628	11690	10048	-0.799669	-0.692406	-0.491751	-1.46236	-0.203693	-0.167275	TAGAGCATGCACCGGCTGTCTAAGGTCAAGTGTTGC	GGCCGAATTCGTCGAGGCAGGCTTTAACTGTTGTG	657	341
rs13426236	rs13426236_A	6871	3091	3511	4184	6735	8709			2179	1355	4747	5548	6139	5264	2822	2833	5567	4989	4197	7550	8722	7462
rs16901904	rs16901904_T	27	49	86	111	26	64	1.17398	1.88898	58	33	32	40	97	147	118	128	118	72	286	157	151	117	0.963731	1.1111	0.368614	1.00442	1.46287	0.752241	TAGAGCATGCACCGGAGTAGAAGTTACATAAGCAAACAT	GGCCGAATTCGTCGAGCACAAAAAGGGTTGATATCAGC	629	294
rs16901904	rs16901904_C	49	76	68	159	114	212			104	72	47	90	308	411	184	317	183	91	574	414	537	488
rs17762878	rs17762878_G	58	106	122	236	48	69	-1.54806	-1.66987	121	92	100	94	221	254	218	281	189	101	369	244	169	178	-0.411445	-0.499635	-0.618372	-0.900451	-0.705333	-0.871163	TAGAGCATGCACCGGTCCATTTCAAAGGGTTGTTGTG	GGCCGAATTCGTCGAACTTCACTGGACATTCTATTGGT	640	341
rs17762878	rs17762878_A	46	77	105	187	9	29			56	64	55	60	132	176	187	201	113	80	300	176	71	74
rs17762938	rs17762938_T	131	151	192	323	121	230	-0.860457	-0.73743	513	144	223	235	377	539	333	484	429	210	631	534	431	377	-1.98877	-2.74536	-2.27916	-1.89028	-2.28058	-1.65633	TAGAGCATGCACCGGGGACCACAGCATCAAAGGATA	GGCCGAATTCGTCGACATGACCATCTGGGATACCTAAG	569	241
rs17762938	rs17762938_C	2745	3869	4236	6572	1668	2707			11044	5109	9796	10975	12999	16830	9204	11068	13723	7069	12703	12053	3096	2401
rs1793959	rs1793959_G	12251	7397	8402	11729	17335	25277	0.238054	-0.629999	5366	3239	10910	11454	14638	12298	5149	5932	15787	11227	12521	15951	21353	17330	-0.688664	-0.722071	-0.492588	-0.539449	-0.0440058	-0.0652977	TAGAGCATGCACCGGAAGTTACTCTGTGGGCAAGG	GGCCGAATTCGTCGAATGCAAGGACCAATGGTAAGA	544	279
rs1793959	rs1793959_A	1786	3685	3342	5004	4221	7410			3012	1507	6266	5455	6000	5960	2356	2729	6267	3096	4688	4713	7013	5266
rs1955698	rs1955698_T	9505	4705	6863	7330	11190	16276	0.163615	0.285577	3947	2806	6326	7510	9246	7608	3871	3379	9194	9395	7332	16446	15149	11975	-1.02655	-0.135685	-0.394083	-1.48774	-0.272311	-0.524421	TAGAGCATGCACCGGCTCAAACTTGCCAGAATTATCCTAC	GGCCGAATTCGTCGATCTCAGACTGACCTCTCTTTACT	525	251
rs1955698	rs1955698_C	24505	10679	15069	16431	30950	43048			22052	16712	19281	23831	36524	26732	32021	25777	27949	36677	28113	71351	43228	33617
rs2024431	rs2024431_G	243	609	683	1056	840	1988	-0.867143	-0.484488	890	502	1007	933	1559	1557	897	1148	1292	782	1742	1821	2664	2073	0.62481	1.39931	0.635844	-0.0247688	0.708392	0.166938	TAGAGCATGCACCGGTGATGGACTCTGACTCTGCT	GGCCGAATTCGTCGATCATTCTTATGTCGCCAGACTATT	555	261
rs2024431	rs2024431_A	87	130	134	227	114	317			167	81	83	123	246	295	227	338	210	129	554	347	639	627
rs2024433	rs2024433_G	55066	46126	1294410	674412	5840	6011	2.80922	7.15446	53022	35788	12652	21975	92392	111014	89357	27801	16173	10390	77068	131655	5996	5130	3.86971	1.98504	2.7231	3.92594	1.55105	2.57655	TAGAGCATGCACCGGTGCAGCAAGTTTCCCTGATTA	GGCCGAATTCGTCGAGGAGTCTTGAAGCACACTTCT	555	224
rs2024433	rs2024433_C	13638	9083	9130	15499	8871	9359			6164	3480	5528	7777	22988	24608	6217	5282	7693	6172	18395	37436	9261	7960
rs2125770	rs2125770_G	8659	7890	8065	11623	12582	18722	1.00994	-0.141469	9046	5844	12459	13957	18300	18666	7706	9497	15891	11240	16371	18775	18486	13993	-0.115746	0.381787	0.107565	-0.275139	0.651377	0.295094	TAGAGCATGCACCGGGGCACACGTATACCTCTGTAATG	GGCCGAATTCGTCGAAGACAACCCTGCTGATTTCC	585	296
rs2125770	rs2125770_A	395	1263	1205	1941	1625	2998			2348	1138	2272	1937	3518	3528	1883	2401	2476	1266	2858	3018	3820	2856
rs2249986	rs2249986_T	102	180	250	374	589	948	0.383512	0.177112	168	88	218	345	483	563	484	762	709	318	1157	557	3089	2937	0.48616	0.526132	0.372606	0.781239	0.668001	0.571795	TAGAGCATGCACCGGCTTGAGCGACTCCAACACCT	GGCCGAATTCGTCGACAGGAGTTCCATATTACAGTGAG	528	299
rs2249986	rs2249986_G	111	177	315	423	773	1313			178	87	229	326	563	593	437	590	572	325	1032	584	4495	4144
rs2271809	rs2271809_T	89857	44963	46053	61211	44904	56568	1.34575	1.2096	60975	35772	131285	139933	90787	104810	51198	63341	166733	113507	80727	87968	52057	42394	1.4486	1.35594	1.11989	1.48156	1.20826	0.933882	TAGAGCATGCACCGGGACAAGCTGGCATGGAGAAG	GGCCGAATTCGTCGAGACTCACCACGATATTGCTCTC	535	263
rs2271809	rs2271809_A	41225	19166	23166	28736	50018	64074			24431	14990	57209	61276	52044	48908	21320	24422	76121	58430	42761	57521	58862	46879
rs2405942	rs2405942_G	117	141	158	265	269	643	-0.431387	-1.75979	201	121	129	203	589	689	432	781	392	169	1418	710	1574	1381	-1.32193	-0.249965	-0.565766	-2.20357	-0.66205	-0.735609	TAGAGCATGCACCGGCCCAGATCAAGAGATGGAACATT	GGCCGAATTCGTCGAGGTTGCAGTGAGCTGAGATT	544	262
rs2405942	rs2405942_A	49	198	194	631	133	298			200	147	80	91	372	458	824	1669	405	88	1146	471	658	634
rs2456274	rs2456274_T	2371	1271	1601	2347	5045	5213	-0.156725	-0.0910749	997	634	1948	2262	3495	2637	960	1085	2638	2996	3278	4763	6778	6019	-0.490564	-0.181758	-0.559472	-0.689045	-0.0834367	-0.445168	TAGAGCATGCACCGGTCTGTCAGCCGCTCCGGCACTT	GGCCGAATTCGTCGACAGCCTGGGCAACAAGTAAGA	574	335
rs2456274	rs2456274_G	2293	1367	1409	2554	4581	4792			1224	782	1911	2276	4260	3617	1405	1480	2384	2857	3955	5614	5990	5225
rs2611507	rs2611507_G	1701	1958	686	2573	1832	3166	-2.24792	-2.24834	7894	3736	4924	8070	11385	15970	5404	11391	9497	2586	22272	5285	8899	7297	-3.70606	-1.8357	-3.46445	-3.84575	-1.44371	-2.99537	TAGAGCATGCACCGGTCTTCTCAGCTCTTCCCTTCAC	GGCCGAATTCGTCGACCTGTAATCCCGGCACTTTG	509	241
rs2611507	rs2611507_A	5993	11346	2614	13274	1654	2986			75007	44628	12955	25966	90354	163959	56395	150485	28658	4496	163831	30496	7414	5765
rs2611512	rs2611512_T	59	56	77	126	342	503	-1.01618	-1.02361	141	58	255	359	642	840	209	348	418	246	1184	581	1654	1528	-0.89598	-0.582193	-0.34125	-0.78143	-0.776459	-0.604471	TAGAGCATGCACCGGCATCGAATCCTGTTTGCCTAATG	GGCCGAATTCGTCGACACAGTCTTCTACCTAGGTTCTTC	577	281
rs2611512	rs2611512_C	50	51	73	104	143	227			81	51	139	206	294	411	157	195	268	157	639	348	638	553
rs2611513	rs2611513_G	143	141	196	287	131	318	-0.96898	-1.26239	92	78	175	239	301	421	284	352	410	189	664	376	679	548	-0.931414	-0.195983	-0.911545	-1.02473	-0.61538	-0.963316	TAGAGCATGCACCGGGTGAACTTCAACATAAGCCAATGA	GGCCGAATTCGTCGATATCTGCAGCTGTGGTTGAC	561	313
rs2611513	rs2611513_A	87	126	171	259	51	112			94	55	73	150	240	358	231	346	272	128	566	321	292	244
rs2657629	rs2657629_C	13044	7913	7086	11202	16161	21215	-1.162	-1.23143	7415	5395	14780	17316	17995	18129	6303	8500	17526	15185	17714	18810	21699	17343	-1.06801	-1.03777	-0.47127	-1.086	-0.977945	-0.410646	TAGAGCATGCACCGGTGTTTTGAGTAGACTCTATCACAGCT	GGCCGAATTCGTCGAAGTTAATCACATTCTGGATCACAT	502	246
rs2657629	rs2657629_A	34052	32307	20361	44724	22108	31465			24861	15305	46708	49743	34825	38786	18876	27528	55745	40142	33630	37647	32432	24944
rs2657633	rs2657633_G	20848	11694	11978	17264	12791	12864	1.16737	0.860128	11916	6639	31197	37136	28258	36372	4941	8695	45341	28597	26133	28247	14262	12754	2.07906	2.39112	2.0355	1.72189	2.17873	1.79632	TAGAGCATGCACCGGCTGTGCCCGGCCAACTTGTA	GGCCGAATTCGTCGAGGACAATTAGGTGCAGTCTGC	647	308
rs2657633	rs2657633_A	12616	6382	9717	10901	16133	16955			3367	2189	7696	9046	10641	9775	2295	2920	11121	9645	8225	12695	18402	16344
rs2843546	rs2843546_C	6513	3852	6239	6150	5300	8386	0.0806396	-0.213351	2868	1691	3855	5282	6290	6474	2471	3069	7669	5904	7721	11472	7053	5573	-0.372035	-0.154387	-0.116533	-0.676107	-0.0896388	-0.185629	TAGAGCATGCACCGGTCTTCTCAGCTCTTCCCTTCAC	GGCCGAATTCGTCGACCTGTAATCCCGGCACTTTG	509	256
rs2843546	rs2843546_A	3171	2229	4338	3735	2826	4930			2296	1314	2735	3431	4106	4329	2446	2940	5318	3595	5369	7924	4491	3256
rs28615829	rs28615829_G	317	431	301	715	1290	2112	0.85113	0.54123	512	298	876	673	1117	1323	599	1043	1248	590	1406	879	4218	3678	1.13186	1.65998	0.776595	0.642684	0.874137	0.442694	TAGAGCATGCACCGGCTATGTTCTCTCCAATCTATTAC	GGCCGAATTCGTCGACTAATATGTGAAGTACAGATG	686	342
rs28615829	rs28615829_A	102	119	101	292	732	1073			101	82	106	157	345	371	188	346	352	158	504	337	2137	1841
rs3088442	rs3088442_G	2812	1508	1624	2198	3657	4201	-1.14505	-0.801512	970	671	2698	3078	3285	3115	774	1080	3680	2835	3048	4320	5381	4826	-1.47002	-1.40964	-1.46584	-0.908195	-0.609649	-0.699688	TAGAGCATGCACCGGGGCTAAAGAGAGACAAGAGAAGC	GGCCGAATTCGTCGACCTAAGACCCAGAAATCAGAATCC	535	267
rs3088442	rs3088442_A	2835	2427	1527	2235	1998	2418			1555	891	3815	4225	4237	5144	771	1050	3217	2091	2817	3411	2822	2530
rs331014	rs331014_T	2825	3515	5183	6565	6340	10046	0.251207	0.964859	2144	1341	4001	4149	6391	5897	2634	2963	6866	4080	5947	6802	9322	7023	0.381943	0.184	0.278071	0.796357	0.20594	0.123335	TAGAGCATGCACCGGGGTCTCTGATGTCGCAAGATG	GGCCGAATTCGTCGACTTCAGTTGAGATGGGTGGAA	603	309
rs331014	rs331014_C	8824	4805	5911	7743	15099	21664			3482	2319	7309	8407	12062	10146	3166	3902	10913	9539	10875	15075	19854	15720
rs3747973	rs3747973_T	9422	5995	7701	9330	19587	25177	0.0716616	0.241131	5932	3652	9944	10516	15697	13105	7106	8021	12176	10987	12630	17295	24180	19672	0.390699	0.216545	0.281197	0.638843	0.0733546	0.16564	TAGAGCATGCACCGGCCTTTCTGCAAGAGTAAGTGTTC	GGCCGAATTCGTCGAATCGCCTGAGATCAGGAGTTC	484	276
rs3747973	rs3747973_C	14742	7350	9369	11460	28933	35596			6554	4355	12458	14074	19549	16114	6916	7687	16417	16705	15870	24850	36224	29694
rs3751106	rs3751106_T	5259	3493	4967	6006	8255	9684	0.129285	0.271312	2691	1780	4705	4486	6633	6045	3099	2932	6071	5582	5478	8953	10000	8322	-1.27378	-0.101082	-0.947797	-1.91109	-0.103603	-0.936491	TAGAGCATGCACCGGCCTCTGTCTCACTCAGCCATC	GGCCGAATTCGTCGAACTGCTTCCAGAGTGCTGTC	609	261
rs3751106	rs3751106_C	4869	2428	3403	4551	7089	8507			5577	3572	4131	4184	11172	9508	9936	9200	5318	5238	8790	14535	8504	6960
rs41299445	rs41299445_G	44741	28823	23261	39406	22140	28644	-0.027563	-0.219909	117695	94221	39197	49534	180832	214581	124312	155751	48493	39921	161778	241431	27905	21513	2.5318	0.808501	1.44274	2.70068	0.82452	1.34138	TAGAGCATGCACCGGCCTTTAGCCGAGGGCTCCTG	GGCCGAATTCGTCGAGTGCCTGTGTTGGCAGTCTG	563	255
rs41299445	rs41299445_C	60283	49958	40664	67656	33154	42324			32532	24875	35790	43162	109399	117375	29484	37905	40681	37107	92693	160992	43761	33461
rs4453662	rs4453662_G	13857	18376	14817	22576	13301	20288	0.992943	0.248138	22263	12804	34137	34748	31872	41849	16189	22967	32593	19251	26757	22641	19611	15079	0.803796	0.827541	0.644977	0.65053	0.976092	0.518504	TAGAGCATGCACCGGGCAAAGGATGAAACATCGGAAG	GGCCGAATTCGTCGAAGGCTTCAGTAGATAGAGAGTAGAG	639	348
rs4453662	rs4453662_A	826	2162	1929	3050	1986	3380			3101	1419	4566	3863	4781	5333	2154	3256	4065	1880	4536	3061	4127	3329
rs4473999	rs4473999_T	752	491	716	975	1813	2258	-0.937111	-0.620177	570	333	858	1055	1631	1545	675	880	1220	1040	1742	2151	2971	2830	-0.726297	-0.386019	-1.08729	-0.47447	-0.315869	-1.13836	TAGAGCATGCACCGGAAAGTGGCAAGGAGGCAGAG	GGCCGAATTCGTCGATGGCATTATCTTGGGAGGTTCC	518	289
rs4473999	rs4473999_C	1877	1277	1300	2282	2591	2810			1356	746	1551	1939	4649	4768	1344	1661	2185	1752	4762	7532	4017	4076
rs4519489	rs4519489_T	352	390	339	627	1025	2014	-0.909622	-1.24286	599	281	1013	1176	1412	1599	658	1072	1781	872	1917	1458	3302	2933	-2.61091	-2.50302	-2.04606	-1.92505	-2.03659	-1.63993	TAGAGCATGCACCGGTCCAAACTTAGAAAGTGAGTATG	GGCCGAATTCGTCGATGTTTGCATTCCTATCTGTGTT	571	281
rs4519489	rs4519489_A	890	1728	1411	2480	1806	3360			4441	2051	7524	7426	6707	8343	3179	4653	8953	4235	6522	6100	4272	3303
rs4631830	rs4631830_T	3978	2194	2743	4014	6438	6643	0.307534	0.379764	1992	1505	3754	4055	4723	4254	2241	2923	5660	4613	4022	6225	7138	6290	0.808012	0.530236	0.352701	1.07368	0.553886	0.391163	TAGAGCATGCACCGGACAAAAGGGAGCAGTCTCTGG	GGCCGAATTCGTCGACCCCCTATATGGAGTGAGGGT	542	225
rs4631830	rs4631830_C	3190	1478	1990	2688	5803	6052			1098	786	2469	2607	3587	3032	1059	1235	3258	3320	2729	4718	6754	5862
rs4668691	rs4668691_T	4	17	34	42	170	343	-1.59896	-0.608984	100	31	17	19	36	38	78	115	31	24	72	100	985	824	-1.20941	-2.04608	-1.90256	-1.37021	-2.48318	-1.93485	TAGAGCATGCACCGGGCTATCTGCCTGCCTCATCTA	GGCCGAATTCGTCGACCAGAGAAAGGCATCATTAATATTTCAG	511	225
rs4668691	rs4668691_C	49	89	101	205	410	834			793	145	160	226	352	352	434	925	550	285	810	857	2404	2190
rs4907792	rs4907792_T	1227	1386	1723	2495	5235	8282	-2.83941	-1.56817	1705	935	3351	3160	5168	3969	1586	1800	3700	2938	3900	5052	8657	6564	-1.74931	-2.18883	-1.41552	-0.516684	-1.25615	-0.68236	TAGAGCATGCACCGGTCAAGTCCTTGTGAAGGGATA	GGCCGAATTCGTCGATGCCTTGAAATAGATAACCTGGA	531	238
rs4907792	rs4907792_C	37279	27399	17799	23821	19318	25355			18830	9743	44936	50192	36104	43177	6926	8600	27575	22892	20798	24859	26618	21748
rs4962416	rs4962416_T	19064	11160	15543	17110	22612	28586	0.174867	0.210068	11027	7317	14460	16509	25494	23695	12482	14559	18330	17987	23470	31804	30236	24112	0.413943	0.117434	0.317676	0.619815	0.0989727	0.261412	TAGAGCATGCACCGGGAATGCAGTGGCACGATCTC	GGCCGAATTCGTCGAGTGGAAGGATCCAGGTACTTCTTA	601	308
rs4962416	rs4962416_C	19047	10618	14759	16303	25299	30940			8476	6480	14637	16663	22962	20374	8975	10310	17541	19798	20382	30734	32948	26605
rs4962419	rs4962419_G	13000	6606	6728	9174	15558	15234	0.116607	-0.0916044	3844	2780	10200	11638	10272	11232	2032	2604	12751	10210	7587	11968	14014	12390	0.539828	0.750453	0.501794	0.265845	0.486657	0.218671	TAGAGCATGCACCGGTGAGTCACTCCCTGTTCCTGA	GGCCGAATTCGTCGACGGGAGCTAAGAACATAACGTACA	512	219
rs4962419	rs4962419_A	12295	6114	7829	9256	15324	15926			2630	1897	6087	6800	8125	7079	1663	2172	8661	7569	6187	10718	13714	12496
rs4962720	rs4962720_T	7	42	52	62	23	53	1.08322	1.17705	33	31	20	36	92	119	113	126	51	29	293	128	121	101	1.93778	1.46517	1.34476	1.76586	1.50884	1.41501	TAGAGCATGCACCGGCTCACTGCAACCTCCACCTC	GGCCGAATTCGTCGACCGGCAAATTCCAGCAACTG	522	254
rs4962720	rs4962720_G	30	54	83	137	87	249			69	33	42	66	200	248	145	263	97	55	513	308	605	594
rs56853932	rs56853932_T	15988	14196	13331	17343	24260	31086	0.436555	0.461738	24642	14142	30429	31480	46757	42779	20745	20856	25281	21030	33717	38853	33807	26709	1.5696	0.765968	1.10575	1.73075	0.303959	0.813555	TAGAGCATGCACCGGTAGAACTAAATGCAGGCTCTTACA	GGCCGAATTCGTCGAGGAGTCATCTGAGTCTCCCT	510	228
rs56853932	rs56853932_C	21695	12842	14347	18340	36605	44499			10311	7453	24557	25864	31407	26410	8295	9095	26157	25751	23774	34678	46130	37536
rs57140815	rs57140815_G	7735	3758	4839	6469	15778	15407	-0.363952	-0.277256	3456	2415	7186	7111	9484	8205	3048	3481	7906	8169	6924	11007	16057	13939	-1.83567	-0.847526	-1.07402	-2.09376	-0.397518	-0.817233	TAGAGCATGCACCGGTAGAACTAAATGCAGGCTCTTACA	GGCCGAATTCGTCGAGGAGTCATCTGAGTCTCCCT	510	231
rs57140815	rs57140815_A	6292	4655	4274	6277	11602	12217			11249	6228	10298	10445	15841	14156	11452	11051	9068	8077	11043	14096	13032	11164
rs6431544	rs6431544_G	6443	9489	9115	14956	10554	16035	-0.78672	-0.80682	10462	6542	14192	13789	18208	20776	10082	13921	15771	10673	18309	17080	18270	13549	1.041	1.04146	0.488223	0.475727	0.969602	0.353585	TAGAGCATGCACCGGTTTCCTCCTGTGTCTCCTCT	GGCCGAATTCGTCGAAGACAAGGACATGTGTACTGC	527	276
rs6431544	rs6431544_A	539	820	695	1483	482	858			755	389	840	1000	1592	2193	900	1461	1218	657	2602	1422	2253	1993
rs6432107	rs6432107_T	16791	8264	9936	13398	34822	36842	-0.788136	-0.80626	9231	6371	14487	15389	22859	17802	11958	11947	18663	19407	15986	27754	38286	32566	-1.04615	-0.70204	-0.384941	-0.764397	-0.581015	-0.477271	TAGAGCATGCACCGGGAGATGGGGTCTTGCTCTGTC	GGCCGAATTCGTCGACCTCAGCCAAGCAACTTCTC	570	238
rs6432107	rs6432107_C	24415	16702	17734	22055	34568	35607			17471	13233	23188	23421	27159	23571	19102	19859	26385	28263	22592	35117	36882	31098
rs6579003	rs6579003_C	2080	1059	1178	1668	3945	4030	-0.654297	-0.769682	755	536	1738	1853	2652	2266	565	731	2046	2125	2230	3124	5204	4824	-0.555992	-0.190155	-0.636564	-0.51104	-0.0591061	-0.591244	TAGAGCATGCACCGGTCATGTCGAGACCTCCCTTC	GGCCGAATTCGTCGAGGTCTGGCACAGTCATCAAA	562	345
rs6579003	rs6579003_A	3402	2054	2360	3082	4431	4562			1219	838	2055	2386	4261	3988	876	1118	2324	2371	3637	5076	5543	5289
rs6625691	rs6625691_G	51	147	188	327	97	127	1.74562	1.72659	190	126	96	178	638	796	357	475	251	133	1427	628	378	286	0.928613	0.87438	1.35453	1.08983	1.02168	1.36688	TAGAGCATGCACCGGAGCCTGGCCAACATGATAAA	GGCCGAATTCGTCGACTGAGCACAAGAGAATGGAAGA	594	298
rs6625691	rs6625691_C	69	156	236	379	368	534			558	254	290	375	1135	1417	769	1008	513	330	2668	1049	1678	1335
rs6713555	rs6713555_G	35302	19169	22576	30384	48113	56650	-0.571817	-0.70793	13983	10937	30565	32409	40648	34582	14146	15829	38038	38572	31355	48168	61872	50461	-0.58394	-0.24552	-0.343727	-0.806772	-0.140561	-0.24631	TAGAGCATGCACCGGAGAGAACTGGGAGAGCAGAG	GGCCGAATTCGTCGAGGCCAAATTGAAGGGAAATCAG	540	256
rs6713555	rs6713555_A	48207	31072	38325	47573	47478	57101			21679	15999	35840	39187	49883	45838	25138	27494	43911	41018	41740	51920	62282	50558
rs6733416	rs6733416_T	492	1147	1133	1936	1737	3298	-1.17491	-1.49811	2625	1275	2569	2265	4360	5268	2205	3368	2750	1390	4991	3572	5632	4851	-0.818729	-1.2607	-0.732685	-1.01876	-1.98759	-1.10893	TAGAGCATGCACCGGCTTTTCTCAAAGCCTGTCAGTG	GGCCGAATTCGTCGATCTCCTCCTAAACTTTTGATACGGA	551	350
rs6733416	rs6733416_C	12989	13773	22865	40940	14077	21964			16857	10084	22837	23789	30138	34024	19684	25208	40040	24465	38629	35177	23721	18639
rs6736468	rs6736468_T	45	50	60	72	23	45	0.856525	0.560028	37	32	18	43	75	114	107	130	80	45	210	127	60	39	0.425863	-0.118542	0.504328	1.06739	1.04239	1.00683	TAGAGCATGCACCGGGCCAAGAAAGGAAGGGAAAACC	GGCCGAATTCGTCGACAGTGAGTGCCTTGAGGAGAC	524	276
rs6736468	rs6736468_C	56	105	105	153	62	134			139	60	123	107	201	242	168	213	160	62	338	221	185	144
rs6751398	rs6751398_T	30	88	80	175	13	26	1.25487	0.49495	67	66	46	46	289	292	226	189	96	70	848	433	71	42	0.579176	0.274332	0.420664	0.242904	0.488309	0.715549	TAGAGCATGCACCGGCATGAAAGGAACTCTCAGAGACAA	GGCCGAATTCGTCGACCTGTTTATAAGGCCCTGTGATTA	527	233
rs6751398	rs6751398_C	19	102	136	205	24	54			76	67	46	90	328	369	254	321	123	72	821	425	94	85
rs6757376	rs6757376_G	25743	16280	15836	23765	16614	19576	0.890964	0.836518	19530	10816	14032	19471	52887	55583	20721	21791	19439	14781	44279	73368	18526	15511	0.477825	0.473733	0.991704	0.595491	0.295558	0.980223	TAGAGCATGCACCGGAGCAGCACTGATGGGAGATG	GGCCGAATTCGTCGACCACCAATGCATGCACACTG	534	221
rs6757376	rs6757376_C	14697	8244	9341	12554	16350	19708			12797	7893	9909	13226	26267	26189	13703	13365	14251	12435	23095	33566	17883	14859
rs6760842	rs6760842_T	161	504	363	773	681	979	-0.661301	-0.280301	761	407	934	749	1176	1399	795	1092	1078	411	1201	794	1520	1324	-0.630428	-0.762961	-0.389034	-0.327313	-0.994452	-0.433842	TAGAGCATGCACCGGGGTGTAAATGCAGAACTCATGTC	GGCCGAATTCGTCGACCTGGATGAAGAATTGGCTTAAC	560	294
rs6760842	rs6760842_C	6202	6414	5969	10263	9304	10626			7427	4474	9658	9392	10958	11529	7267	8448	11648	7117	9429	8420	10305	8714
rs684232	rs684232_G	2573	2084	2421	3415	8686	12814	-0.488545	-0.614856	2501	1500	4513	4591	6921	5478	2364	2828	6255	4474	5785	7562	11608	9026	-2.00667	-2.06893	-1.06506	-1.37809	-0.957131	-0.216409	TAGAGCATGCACCGGTCAAGCGATTCTCCTGTCTCA	GGCCGAATTCGTCGACTCCTGGAGTTTCCCGGTTC	558	271
rs684232	rs684232_A	551	1914	776	1584	1938	3562			4485	2011	7642	6978	4661	5377	1966	3479	7711	2371	3523	2638	4393	3477
rs6932847	rs6932847_G	16037	10770	13094	17213	26552	33140	-0.212757	-0.452902	16569	9675	15850	17245	25189	22792	17562	20261	19320	17196	22015	25842	32054	26511	-0.534989	-0.218647	-0.246033	-0.586473	-0.110379	-0.188958	TAGAGCATGCACCGGAGGTGAACTATATCACTAAATCGCA	GGCCGAATTCGTCGAGGCAGGATGCAAGCATAAATAC	636	328
rs6932847	rs6932847_A	11579	10265	13039	16289	17809	24916			18187	9665	13202	14611	21164	19890	18494	22627	15951	12689	19866	19545	23466	18876
rs6934121	rs6934121_T	29347	24545	23805	34928	25156	31641	0.733296	0.703705	22679	15946	30471	33767	50803	53840	21269	27873	36176	24310	43475	40629	31390	25013	1.58013	0.936511	1.30673	1.65587	0.670367	1.09788	TAGAGCATGCACCGGAGGTGAACTATATCACTAAATCGCA	GGCCGAATTCGTCGACAGCATGGTTTACCACAAGT	522	273
rs6934121	rs6934121_C	15702	9920	11980	15400	19774	23605			5473	4294	12337	13192	16563	15680	5170	6689	15728	12916	13519	16866	23683	19204
rs7077275	rs7077275_T	95599	83650	39298	70869	44140	50545	1.95217	1.30007	32375	20018	63417	71629	57510	67495	24373	29447	76971	46270	44826	47440	41949	35955	1.36988	1.3701	1.18349	1.05501	1.02634	0.836694	TAGAGCATGCACCGGGACAGACACTGGCCACATAC	GGCCGAATTCGTCGAGAGGAACAGGCTATGACCTAATG	543	273
rs7077275	rs7077275_C	32872	19198	19872	26785	47971	52791			13563	8732	27945	29711	31255	29703	13068	15524	36251	29572	23954	34823	46593	39499
rs7109219	rs7109219_G	52141	34033	29041	46784	12381	15316	-0.64048	-0.591387	32817	20845	14256	19911	48397	54039	24628	25548	18583	14841	41640	98374	12841	10080	-1.18141	-0.246157	-0.801178	-1.14083	-0.27484	-0.806366	TAGAGCATGCACCGGGAGCTGCTCAGACGCTTGAGA	GGCCGAATTCGTCGAGCCATCGCGCCTGGCTAATT	485	162
rs7109219	rs7109219_A	71268	43763	38815	57521	10306	13302			63309	42643	14508	21107	72267	84277	48178	48688	19671	15732	65177	147416	11054	8979
rs7123299	rs7123299_G	17147	9276	10713	14490	25401	29527	-0.936918	-0.519684	5610	3831	12209	13164	17890	15083	5123	6320	16858	15110	13600	21156	28099	23471	-1.0867	-1.18161	-0.82339	-0.978035	-0.949536	-0.48346	TAGAGCATGCACCGGTCCATGCTCAGGGCTCCTTC	GGCCGAATTCGTCGAGGAGACAATGGCGTGTTTGTT	582	351
rs7123299	rs7123299_A	31871	16351	13329	21554	23673	28308			12016	7729	26088	30383	26592	31259	9150	13223	39974	23727	22143	24947	27448	22997
rs7123418	rs7123418_A	4733	2405	3238	3870	9216	8517	-1.9343	-1.84879	1946	1246	2266	2455	4764	3952	2208	2189	3440	3176	3795	7098	7985	7056	-1.36677	-1.18954	-2.28825	-1.11144	-0.741931	-2.14816	TAGAGCATGCACCGGTTCATGCAAAGACACCCACTGGAGAAC	GGCCGAATTCGTCGATCCTTCTCCCCTTGGTTTAACCAT	521	276
rs7123418	rs7123418_C	9011	7096	5861	10618	5547	5189			3721	1963	3080	4282	14049	14522	2950	3456	4489	3117	11280	21054	5316	4756
rs72853920	rs72853920_T	70748	73630	63966	100088	13474	20032	-0.946055	-0.779242	48439	29331	85488	100893	60097	79766	34922	52830	125830	63080	64818	52444	18840	14549	-0.737005	-0.609929	-0.469238	-0.615812	-0.556466	-0.521565	TAGAGCATGCACCGGCTTCCCGAGCATCTCTACTT	GGCCGAATTCGTCGAAAACCTCAGCATCAGCATTG	573	278
rs72853920	rs72853920_C	181041	161130	136059	207857	16837	24048			99820	60131	156573	195283	101841	137199	67464	97710	225802	115636	114520	93024	23236	17940
rs72853963	rs72853963_G	26271	17283	14910	19265	22914	22004	-0.751358	-0.530847	16702	10553	24478	27265	22107	24995	12088	13376	19163	15070	13086	19024	20101	17632	-0.609932	-0.560745	-0.672072	-0.231378	-0.234979	-0.302697	TAGAGCATGCACCGGGGGAAGGTCAACTCCAGGAAC	GGCCGAATTCGTCGAGGAGTCATCAGGCAGAGGGA	503	237
rs72853963	rs72853963_A	28584	19639	14120	18519	14802	14862			17253	10351	23981	26323	22053	27731	9416	10288	15288	11382	11559	14334	13190	11681
rs7463326	rs7463326_G	295	320	171	377	729	1121	0.10974	-1.29807	1027	643	596	621	1600	1772	2482	2397	674	396	1827	1160	2435	2154	1.43076	0.640167	0.200785	1.02796	0.109516	-0.0995688	TAGAGCATGCACCGGAGAGCTATGAATTGCTGAATGATAC	GGCCGAATTCGTCGAGGTACAGGACCAAGAATCCAA	516	245
rs7463326	rs7463326_A	58	188	144	275	227	364			185	90	136	210	567	684	425	637	302	139	1101	424	1025	923
rs75056606	rs75056606_T	594	747	424	1528	1737	2648	-1.77561	-0.566188	1396	352	1526	2292	3318	4561	1096	2341	2372	1032	5236	2097	5483	5174	-1.24243	-1.20788	-0.930148	-0.345946	-0.252598	-0.121689	TAGAGCATGCACCGGGCTAGGGGAGAGGCATCAAAC	GGCCGAATTCGTCGATCTGGTCTTCATATCCGCAGC	665	327
rs75056606	rs75056606_G	2701	2012	686	2040	1832	2461			3340	787	3564	5004	5781	9115	1400	2828	2839	1169	5408	2296	5413	5003
rs75559690	rs75559690_T	202	154	183	322	407	468	-1.61562	-1.58448	151	30	116	184	319	360	101	140	259	235	360	492	790	720	-2.09619	-1.44547	-2.53569	-1.81104	-0.934928	-2.5028	TAGAGCATGCACCGGAAGGAACTATCAGGAGCTTGC	GGCCGAATTCGTCGACATCAGACACTGCTTCCAGAG	641	321
rs75559690	rs75559690_C	454	306	371	677	257	354			379	94	207	325	1185	1385	227	326	341	278	1270	1908	481	505
rs7561919	rs7561919_T	44	45	78	111	320	614	-1.28278	-1.12734	56	44	57	60	152	137	201	235	135	121	268	189	1544	1447	-2.05598	-3.43066	-2.73359	-0.662549	-2.43028	-1.95957	TAGAGCATGCACCGGCATCGGAACAGGAGCAAGTAA	GGCCGAATTCGTCGAAACAGCACAGCATACCTCAA	551	260
rs7561919	rs7561919_C	1504	2211	2847	3985	5832	9327			1591	1021	4230	3589	6411	5428	2090	2146	4727	3800	4737	6967	10643	8017
rs7570882	rs7570882_G	101	215	280	400	44	52	1.00416	0.802584	264	132	75	119	369	485	411	597	216	160	1019	543	208	180	-0.15356	0.684392	0.858265	0.659108	0.684422	0.653894	TAGAGCATGCACCGGCCCACAGTCAGTTCAAGTCTG	GGCCGAATTCGTCGACGTGTGTGAGAACCAGTGAA	567	274
rs7570882	rs7570882_A	75	136	205	339	68	64			564	155	90	78	293	346	354	516	170	147	750	571	291	239
rs7587231	rs7587231_T	166	274	344	461	873	1558	-1.06599	-0.904225	212	132	384	212	492	437	285	277	369	221	411	477	3417	3036	-1.80045	-2.28573	-2.21941	-1.62367	-2.42716	-2.23766	TAGAGCATGCACCGGTTGGAAAGCACAGCTCTAAG	GGCCGAATTCGTCGAGTTAGCACTTTGTTTAGTTGGT	507	208
rs7587231	rs7587231_C	4471	5176	7261	8637	10019	15361			3273	2173	6866	6284	10870	8988	3813	4126	7807	6495	7811	11900	16880	12931
rs759399	rs759399_T	178	241	277	422	125	253	0.200178	0.589722	135	60	121	191	378	535	219	316	306	164	857	367	606	597	-0.295392	-0.784634	0.11501	0.240229	0.0899366	0.274822	TAGAGCATGCACCGGAGGGCCTCAGGGATGTAGAA	GGCCGAATTCGTCGACCACCTCACCTGGCCTTAAA	578	284
rs759399	rs759399_C	466	485	423	850	327	661			338	168	479	667	743	1077	386	597	664	311	1415	709	1389	1213
rs7598417	rs7598417_G	70491	44367	42114	68160	48348	51035	1.16323	0.95474	46416	29123	112517	120064	90974	110105	40655	54860	150603	98585	82140	91187	50265	41074	1.45557	2.24214	1.44347	1.41058	2.11203	1.26587	TAGAGCATGCACCGGCCATCGGAACAGGAGCAAGTA	GGCCGAATTCGTCGAACAGCACAGCATACCTCAATGA	551	285
rs7598417	rs7598417_C	34140	19572	25231	32775	50117	52645			17260	11968	25510	27129	41541	38100	18261	20029	30677	31148	30563	50550	53919	43904
rs7600820	rs7600820_G	501	1036	905	1684	2705	4570	0.425321	0.675364	2041	1096	2158	2118	4109	4814	2206	3415	2723	1295	4775	2828	8366	7390	1.99008	1.5707	1.2332	1.19169	1.09955	0.563956	TAGAGCATGCACCGGACTTGAGAGGCTTCCAGAAAT	GGCCGAATTCGTCGACTTAGATGAGGCAGGCAGATAG	537	289
rs7600820	rs7600820_A	75	88	89	143	379	692			136	55	143	192	409	453	228	328	273	146	714	448	1852	1728
rs7605461	rs7605461_G	309	837	1462	2670	1459	2699	0.0716922	0.443147	1069	606	2527	1556	2181	2058	1939	3357	5853	2400	3100	2530	4213	3249	2.09836	2.45225	1.87574	0.272818	0.822815	0.726076	TAGAGCATGCACCGGAGGGGCACATTTTACAAATAGTACT	GGCCGAATTCGTCGAGGTCACTGACAGGCTTTGAGA	523	298
rs7605461	rs7605461_A	194	132	246	618	418	665			104	77	153	233	221	362	641	1602	1606	623	1286	550	1832	1676
rs7606177	rs7606177_G	77	113	166	244	19	62	0.88659	0.857111	148	81	51	83	226	310	260	385	188	107	597	451	91	69	0.704709	0.264121	0.422372	0.643434	0.603645	0.623553	TAGAGCATGCACCGGCCAGGGTTCACACTCAACAA	GGCCGAATTCGTCGACGCTCTTCTCCTGGACTCTA	541	279
rs7606177	rs7606177_C	62	81	132	184	36	69			96	69	58	74	210	268	219	272	146	86	463	353	109	83
rs7740824	rs7740824_T	7	13	21	28	44	93	-0.193098	-0.748036	23	12	8	16	35	45	101	109	16	19	75	60	123	108	1.077	1.09594	0.873134	1.69752	0.959051	0.788296	TAGAGCATGCACCGGGCCTCATGGGAGTAGTGTTTATAG	GGCCGAATTCGTCGACATGGTGCTGTAGGTCAGAAG	518	251
rs7740824	rs7740824_G	17	73	91	164	157	236			56	36	22	41	120	127	161	211	72	41	327	158	698	612
rs7823297	rs7823297_T	4137	7869	3236	5104	3076	5995	-1.11151	-0.853052	10005	4814	14047	14263	12979	16873	3823	4784	7815	3778	5523	5490	7423	6245	-0.879248	-0.866566	-1.05436	-0.953844	-1.38013	-1.31948	TAGAGCATGCACCGGTGCATAGCCAACTGAGGAAC	GGCCGAATTCGTCGATCATGACCATCTGGGATACCTA	544	274
rs7823297	rs7823297_C	59316	61800	27410	43371	16332	25244			52717	30642	74187	88806	83526	111114	22509	29981	58270	34029	44723	41537	23785	19157
rs7844107	rs7844107_G	16	30	46	76	88	157	2.10656	0.763741	39	18	24	46	58	90	62	100	75	51	152	99	509	514	1.07367	1.08801	0.795447	0.684874	1.10979	1.09422	TAGAGCATGCACCGGGGGAACAGGAATTTGAGAGTT	GGCCGAATTCGTCGATTTGATAGTTGTCAGGATCCAA	508	269
rs7844107	rs7844107_A	5	37	65	87	199	321			32	18	22	40	69	91	67	130	75	40	216	64	1051	902
rs870183	rs870183_T	249	256	233	511	731	1643	1.12108	0.541679	1037	303	360	636	2072	3023	1606	2816	922	357	3631	1986	3467	2889	0.449033	1.39116	1.37147	0.576195	1.04041	1.45016	TAGAGCATGCACCGGCTGTAAGCAACTGGCAGAAGGA	GGCCGAATTCGTCGACTGAGGCATGAGAGTCACTTGA	603	263
rs870183	rs870183_A	65	160	110	337	563	1371			518	169	112	156	598	811	744	1418	306	132	947	528	2468	2101
rs9261447	rs9261447_T	36047	24016	23013	35248	30389	35609	0.61567	0.657256	24684	17592	20680	25928	67072	73384	23449	28447	26679	22344	57726	88390	33842	27192	0.499033	0.455003	0.908628	0.469728	0.270008	0.859937	TAGAGCATGCACCGGTCTGGTCCTCTGTTTCCCTATC	GGCCGAATTCGTCGATGTCGTTTGCAGAAGACCGT	589	278
rs9261447	rs9261447_C	25727	15346	15303	22755	31954	36161			17233	13326	16137	18677	38247	38572	17772	20648	20998	20729	32356	50487	34906	27801
rs9295829	rs9295829_G	37	48	37	81	178	345	0.275165	-0.536274	109	47	78	138	222	234	91	170	145	80	321	190	671	597	0.138086	-0.0566955	-0.225348	-0.72674	-0.0196529	-0.419959	TAGAGCATGCACCGGTCACCACTTGCTGTCCCTCA	GGCCGAATTCGTCGAAGACAGCGTCGGGTACTAAAG	647	317
rs9295829	rs9295829_A	28	67	77	119	215	403			156	67	137	211	398	441	279	384	262	114	718	377	1054	939
rs9364554	rs9364554_T	88	217	196	374	150	332	-2.64662	-2.8039	245	143	309	272	543	646	272	413	397	182	776	392	554	457	-1.87808	-2.65854	-2.66379	-3.18796	-3.61129	-3.50687	TAGAGCATGCACCGGCTTATATTAAGTGGCAAGCAG	GGCCGAATTCGTCGAACCTTGGACTTACCTCTGGAC	371	178
rs9364554	rs9364554_C	43	78	95	165	11	20			36	16	54	79	122	138	80	140	144	92	276	172	28	12
rs9656964	rs9656964_G	89	121	172	260	75	194	-1.15989	-1.18819	88	53	156	203	253	369	189	290	420	197	553	338	430	370	-1.34318	-0.264775	-0.933714	-1.47768	-0.506494	-1.15497	TAGAGCATGCACCGGTGTATGAATTCCCACAGGTCAA	GGCCGAATTCGTCGACTTTCTAAGGTACTTCATTCCACAAC	554	247
rs9656964	rs9656964_C	52	85	112	169	24	50			62	43	47	89	142	212	185	208	190	78	364	225	142	100
