# Supplementary material for: High-throughput screening of prostate cancer risk loci by single nucleotide polymorphisms sequencing
Source: Nat Commun. 2018 May 22;9:2022. doi: 10.1038/s41467-018-04451-x (PMC5964124; doi:10.1038/s41467-018-04451-x)
Supplement: Supplementary file 7 — Supplementary Data 4 [file 41467_2018_4451_MOESM7_ESM.xlsx]

## Sheet: 101_SNPs_BAE
Supplementary Data 4. STARR-seq read counts and BAE score for 101 SNPs.
		STARR-seq_Read_Counts						Selection-1	STARR-seq_BAE_score		Selection-2
101_SNPs	202_Alleles	DHT-1	DHT-2	ETH-1	ETH-2	Input-1	Input-2	Enhancer_activity_based_selection	DHT	ETH	BAE_score_based_selection	Final_20_SNPs	eQTL_gene
rs10109680	rs10109680_G	29347.7	31430.6	0	26751.6	29362	29069.6		-0.397919	-1.46397	yes
rs10109680	rs10109680_A	104172	82572.4	0	75120.4	67287	59180.4				yes
rs10174605	rs10174605_A	36628.6	32118.2	31016.3	38729.5	23808.7	23652.1		0.205105	0.310927
rs10174605	rs10174605_G	87662.4	66222.8	63545.7	76365.5	60799.3	58960.9
rs10176842	rs10176842_C	5744.38	6072.88	4464.93	5986.95	5875.88	7558.91	yes	0.33571	0.408142
rs10176842	rs10176842_T	17521.6	16486.1	11724.1	15487	21302.1	26141.1	yes
rs10183359	rs10183359_A	20704.1	16035.8	14643.5	13658.1	20248.8	18254		0.194434	-0.117608
rs10183359	rs10183359_G	14168.9	10222.2	10952.5	12111.9	15294.2	13653
rs10190935	rs10190935_A	32854.1	30982.4	20515.3	30350	31347.8	32451.7		0.0340801	-0.198429
rs10190935	rs10190935_G	194196	219078	148196	224051	206676	206515
rs10207885	rs10207885_T	35980.7	28767.2	25344	24407.4	43855.8	39146.8	yes	0.20648	-0.0568782
rs10207885	rs10207885_C	24613.3	19483.8	18925	21583.6	34444.2	30472.2	yes
rs10211190	rs10211190_G	27809.3	26763.4	23544.2	35312.2	21615.5	19108.7		0.047577	0.272765
rs10211190	rs10211190_A	79149.7	56924.6	57502.8	67309.8	54388.5	49430.3
rs10455782	rs10455782_T	14011.8	19544.5	14008.1	18563.3	10655.5	12107.5		0.154378	0.0277539
rs10455782	rs10455782_C	42487.2	36828.5	36985.9	42041.7	27563.5	30093.5
rs10481163	rs10481163_T	15334.8	15992.6	12611.3	13729.9	6908.42	7313.69	yes	0.709231	0.511677	yes	yes	PCAT1
rs10481163	rs10481163_C	47849.2	43703.4	41537.7	41344.1	32909.6	32805.3	yes			yes	yes
rs10481164	rs10481164_A	14782.3	15559.6	12134.9	13427.4	6732.26	7132.5	yes	0.726322	0.511474	yes	yes	PCAT1
rs10481164	rs10481164_G	45627.7	43222.4	40995.1	40606.6	32568.7	32448.5	yes			yes	yes
rs10803724	rs10803724_T	19205.6	18057	15738.5	12559.1	27171.2	28052.5	yes	-0.12095	-0.28719
rs10803724	rs10803724_C	43292.4	38619	35244.5	32584.9	54842.8	55263.5	yes
rs10929684	rs10929684_G	19933.9	18192.7	16566.9	14604.5	37540.2	36248	yes	-0.199855	-0.320579
rs10929684	rs10929684_A	44162.1	39470.3	37644.1	36639.5	71651.8	69216	yes
rs10993994	rs10993994_C	191770	152866	137999	170075	142258	139103		-0.292795	-0.285639
rs10993994	rs10993994_T	133429	124518	103978	131797	87153.2	87191.1
rs11245454	rs11245454_A	48681.7	41843.4	37689.6	53197.4	33144	44280.1		0.308438	0.263725
rs11245454	rs11245454_G	129183	114231	101386	137338	110461	140067
rs11245455	rs11245455_T	45179.1	37348.7	32099.7	47882.9	34109.9	43365.3		0.276838	0.211613
rs11245455	rs11245455_C	114747	100775	86218.3	122701	108133	131707
rs113812061	rs113812061_C	0	0	0	0	222.696	242.801
rs113812061	rs113812061_T	0	0	0	0	3901.3	4934.2
rs11564705	rs11564705_C	0	0	0	226.942	8300.52	8688.6			-0.658805	yes
rs11564705	rs11564705_T	0	0	0	357.058	15408.5	17317.4				yes
rs11564708	rs11564708_G	8879.79	6825.31	6110.41	8320.15	5387.56	6284.73		0.224893	0.0822443
rs11564708	rs11564708_C	28150.2	25660.7	23842.6	26667.9	21658.4	23416.3
rs11651052	rs11651052_A	1185.94	1881.63	2201.76	4167.94	66740.3	65196.9	yes	-0.256278	0.506471
rs11651052	rs11651052_G	2166.06	3459.37	2767.24	3886.06	102394	99151.1	yes
rs11674433	rs11674433_C	25256	22185.8	24527.3	30651.1	14048.7	13868.8	yes	0.329233	0.283709
rs11674433	rs11674433_T	20448	20218.2	22253.7	27104.9	15134.3	15121.2	yes
rs11890307	rs11890307_G	8987.49	6525.88	5919.09	5507.62	3489.98	4640.07	yes	0.613275	0.177204	yes	yes	RAB17
rs11890307	rs11890307_A	59462.5	39334.1	40687.9	55417.4	33677	42852.9	yes			yes	yes
rs12259058	rs12259058_G	39658.5	28194.9	26888.1	17993.7	14275.6	15186.1	yes	0.271899	0.138441
rs12259058	rs12259058_A	66950.5	51927.1	51025.9	36090.3	30363.4	32598.9	yes
rs12769019	rs12769019_G	90678.5	79280	66447.6	68036.3	39974.7	35128.5	yes	0.0250847	0.066473
rs12769019	rs12769019_A	218383	202254	155859	166734	100781	88172.5	yes
rs12769682	rs12769682_C	179906	147476	128043	121029	59309.9	59800.6	yes	0.200638	0.04707
rs12769682	rs12769682_G	399500	328254	296082	291476	151532	145770	yes
rs1281967	rs1281967_T	92078	82668.4	64368.5	82986.3	79742.1	70797.6		-0.0915657	0.00498969
rs1281967	rs1281967_A	95339	82767.6	58191.5	80565.7	76186.9	66513.4
rs13215402	rs13215402_A	36532.5	26256.8	37126.8	39197.1	15935	15463.4	yes	-0.520073	-0.881067	yes	yes	RGS17
rs13215402	rs13215402_G	68355.5	65262.2	88556.2	118856	23724	22418.6	yes			yes	yes
rs13390494	rs13390494_A	15784.4	17590.2	17527.9	23873.6	15851.7	15778.1		0.0435241	0.260631
rs13390494	rs13390494_G	73544.6	61787.8	62108.1	74655.4	65439.3	62797.9
rs13426236	rs13426236_G	0	0	0	28.9963	691.92	903.65			1.55508	yes
rs13426236	rs13426236_A	0	0	0	24.0037	3504.08	4396.35				yes
rs16901904	rs16901904_C	18758.1	23149.8	14786.2	20976.4	9967.47	8545.23	yes	0.0254981	0.0263987
rs16901904	rs16901904_T	48378.9	56981.2	38439.8	47062.6	25554.5	20961.8	yes
rs17762878	rs17762878_G	25090.8	22258.2	19241.4	26564.6	29919.2	28804.1		0.0188507	0.104219
rs17762878	rs17762878_A	63288.2	51861.8	44303.6	57901.4	73428.8	69335.9
rs17762938	rs17762938_C	0	10607.3	7062.29	8859.15	10861.3	11241.1		-0.949131	-0.0166211	yes
rs17762938	rs17762938_T	0	34319.7	24451.7	29425.9	36402.7	37675.9				yes
rs1793959	rs1793959_C	131547	106301	101083	106576	113252	117786		0.0542043	-0.0432662
rs1793959	rs1793959_T	8979.68	7597	8266.86	7837.29	8210.9	8852
rs1955698	rs1955698_T	230368	352426	354833	438982	247226	215305	yes	-0.952457	-0.0992697	yes	yes
rs1955698	rs1955698_C	147284	22455.4	21168.9	33041.7	14804.8	13378	yes			yes	yes	C14orf39
rs2024431	rs2024431_G	48235.9	55206.6	39304.6	49326.3	25886	23752	yes	0.0170692	-0.0996883
rs2024431	rs2024431_A	35828.1	46071.4	33387.4	41263.7	20588	18685	yes
rs2024433	rs2024433_C	13895.8	13681.6	11525.4	16248.3	6885.79	7320.66	yes	0.0757342	0.192082
rs2024433	rs2024433_G	12175.2	13769.4	10045.6	13846.7	6798.21	7207.34	yes
rs2125770	rs2125770_C	5131.56	5630.76	4904.34	5556.21	6927.67	6298.15	yes	0.0745801	0.587942	yes	yes	NCOA4
rs2125770	rs2125770_T	9781.44	5486.24	6445.67	3725.79	9407.33	8406.85	yes			yes	yes
rs2249986	rs2249986_G	8138.91	4698.54	5662.6	2227.91	1972.77	1699.96	yes	0.116143	0.0438921
rs2249986	rs2249986_T	10388.1	5460.46	4995.4	3795.09	2601.23	2037.04	yes
rs2271809	rs2271809_G	691.93	1271.61	1106.46	3267.32	3247.99	4628.37	yes	0.527785	0.521755
rs2271809	rs2271809_A	2860.07	5196.39	5483.54	10030.7	19245	25193.6	yes
rs2405942	rs2405942_A	23276.2	20249.3	15162.8	17869.3	6162.81	6176.77	yes	0.00538326	-0.14209
rs2405942	rs2405942_G	1119.78	2672.71	756.152	2712.71	436.194	420.229	yes
rs2456274	rs2456274_A	0	0	8.9991	1.998	2208.76	3536.38	yes		1.50505	yes	yes	FAM57A
rs2456274	rs2456274_C	0	0	2.0009	25.002	1804.24	4385.62	yes			yes	yes
rs2611507	rs2611507_C	6542.13	11550.7	4603.87	11225.2	1563.98	1477.97	yes	0.136861	0.284132
rs2611507	rs2611507_T	15985.9	10015.3	8292.13	10945.8	2201.02	2277.03	yes
rs2611512	rs2611512_G	80865.2	72775.2	68220.9	73112.3	69728	64325.7		0.140598	0.15257
rs2611512	rs2611512_A	116175	81769.8	93555.1	83210.7	96926	88940.3
rs2611513	rs2611513_T	95471.1	82199.7	79470.1	80820.4	82204.1	75125.9		0.193362	0.164447
rs2611513	rs2611513_C	94899.9	69572.3	77989.9	72161.6	85936.9	78726.1
rs2657629	rs2657629_T	92888.9	86081.4	65769.5	103088	96855.9	92462.2		0.016421	-0.0429662
rs2657629	rs2657629_G	104789	89666.6	82828.5	107984	106111	102647
rs2657633	rs2657633_T	14584.6	9569.08	10517.7	8487.25	7997.98	8785.74		0.122017	-0.0993059
rs2657633	rs2657633_C	10917.4	6793.92	7141.3	8840.75	6343.02	6742.26
rs2843546	rs2843546_C	5271.88	9301.13	3618.07	9275.45	1292.73	1313.9	yes	0.215347	0.260154
rs2843546	rs2843546_A	12407.1	7824.87	6590.93	8582.55	1860.27	1931.1	yes
rs28615829	rs28615829_A	14957.3	13219.3	11742.4	13175.4	8485.16	8281.85	yes	0.0318414	-0.206251
rs28615829	rs28615829_G	25842.7	25433.7	20543.6	30698.6	15792.8	14346.2	yes
rs3088442	rs3088442_A	19214.3	13623.8	14177.4	19764.5	12637.1	14109.8		-0.298974	0.0570939
rs3088442	rs3088442_G	38227.7	29124.2	23568.6	31880.5	21169.9	24035.2
rs331014	rs331014_T	72372.6	53302.1	65522.8	63681.1	71545.8	71770.1		-0.224705	-0.261301
rs331014	rs331014_C	54552.4	52183.9	51315.2	59755.9	52150.2	51123.9
rs3747973	rs3747973_G	14220.7	11944.3	7886.65	9382.48	369.959	339.975	yes	0.122717	0.840433	yes	yes
rs3747973	rs3747973_A	3185.3	6715.73	1148.35	6639.52	129.041	147.025	yes			yes	yes	LOC284581
rs3751106	rs3751106_A	5245.93	4776.41	3788.5	4955.27	4657.69	5706.84	yes	0.594608	0.630774	yes	yes	RAB17
rs3751106	rs3751106_G	18502.1	16690.6	13408.5	16645.7	24691.3	30458.2	yes			yes	yes
rs41299445	rs41299445_C	228.836	620.948	347.806	890.839	1413.22	1936.89	yes	-0.0964327	0.0220087
rs41299445	rs41299445_G	2294.16	2453.05	2344.19	3478.16	7491.78	9724.11	yes
rs4453662	rs4453662_A	24329	20745.8	21918.3	26613.1	47650.3	46013.3	yes	-0.46104	-0.411948
rs4453662	rs4453662_G	38085	29268.2	34095.7	35814.9	51373.7	49907.7	yes
rs4473999	rs4473999_T	8129.56	6874.65	5079.73	5612.2	6551.58	7326.5		0.238216	-0.0877117
rs4473999	rs4473999_C	19932.4	18615.3	14724.3	18381.8	19887.4	21203.5
rs4519489	rs4519489_T	26856.7	22148	22999.3	27518.9	48066.3	44575	yes	-0.573861	-0.542845
rs4519489	rs4519489_A	42290.3	35082	37334.7	40783.1	50998.7	47408	yes
rs4631830	rs4631830_C	56820.8	49495.2	43555	56202.4	47593.8	47165.9		-0.0590481	0.0392265
rs4631830	rs4631830_T	81834.2	76703.8	67385	70923.6	68206.2	67370.1
rs4668691	rs4668691_T	94084.5	77838.4	82610.1	77503.5	42832	34787.3	yes	-0.0211038	0.0264854
rs4668691	rs4668691_C	73923.5	76266.6	63524.9	75032.5	36811	30369.7	yes
rs4907792	rs4907792_T	92561.5	84415.8	86954.5	108094	130970	128822	yes	-0.300237	-0.262941
rs4907792	rs4907792_C	59228.5	54084.2	49680.5	76587.6	68102.9	67912.9	yes
rs4962416	rs4962416_C	1766.69	1524.5	1976.6	1106.59	631.996	638.867	yes	-0.650943	-0.271766	yes	yes	CTBP2
rs4962416	rs4962416_T	4989.31	5066.5	3828.4	4135.41	1229	1350.13	yes			yes	yes
rs4962419	rs4962419_A	28325.3	21757.2	20162.3	24626	15657.1	17720.6		0.098024	0.185503
rs4962419	rs4962419_G	61453.7	50238.8	41894.7	52499	37489.9	42410.4
rs4962720	rs4962720_T	1863.66	1527.71	2495.45	1320.51	661.808	725.928	yes	-0.606938	-0.174103	yes	yes	CTBP2
rs4962720	rs4962720_G	5174.34	5202.29	3828.55	4486.49	1329.19	1360.07	yes			yes	yes
rs56853932	rs56853932_C	4264.92	4482.8	3200.19	4530.22	4234.6	5230.71	yes	0.536437	0.616042	yes	yes	RAB17
rs56853932	rs56853932_T	21583.1	20463.2	15916.8	18966.8	29480.4	36448.3	yes			yes	yes
rs57140815	rs57140815_G	5369.34	5540.94	3830.22	5446.94	5115.61	6386.67	yes	0.637054	0.620808	yes	yes	RAB17
rs57140815	rs57140815_A	20053.7	19009.1	15093.8	17771.1	28451.4	35058.3	yes			yes	yes
rs6431544	rs6431544_A	14486.6	11570.7	12681.9	14304	14174.1	15949.4		0.209071	0.271268
rs6431544	rs6431544_G	41295.4	32125.3	30779.1	41790	46089.9	51036.6
rs6432107	rs6432107_C	19003.8	18274.4	13186.8	21126.4	6170.84	6639.72	yes	0.262118	0.0646129
rs6432107	rs6432107_T	18501.2	21818.6	15923.2	27328.6	7937.16	8673.28	yes
rs6579003	rs6579003_C	109.997	88.9856	140.962	409.992	11799.6	13893.2	yes	-2.24975	-1.79046	yes	yes
rs6579003	rs6579003_A	227.003	423.014	327.038	936.008	7140.38	9242.83	yes			yes	yes	ASCL2
rs6625691	rs6625691_C	70603.8	34268.8	65127.9	42513.7	34307.7	32876.9	yes	-0.546644	-0.223321
rs6625691	rs6625691_G	45083.2	31217.2	36428.1	29082.3	17634.3	17332.1	yes
rs6713555	rs6713555_A	8826.78	5574.64	4666.76	5198.92	5470.91	6766.21		0.174461	-0.186689
rs6713555	rs6713555_G	24319.2	17031.4	15431.2	19061.1	17889.1	20671.8
rs6733416	rs6733416_T	12377.2	14161.4	5770.58	12990.4	4350.94	3978.77	yes	0.0561517	-0.69685	yes	yes
rs6733416	rs6733416_C	7611.81	16078.6	8064.42	17683.6	3609.06	3385.23	yes			yes	yes	NOL10
rs6736468	rs6736468_C	45330.7	26256.8	36377.9	28063.9	25707.6	30238.8		-0.0534317	-0.222087
rs6736468	rs6736468_T	199965	164424	164716	146680	128230	125792
rs6751398	rs6751398_C	49460.5	42323.2	36414.1	39930.2	52216.6	48145.9		-0.564162	-0.568853
rs6751398	rs6751398_T	89473.5	67635.8	62779.9	63515.8	59932.4	53707.1
rs6757376	rs6757376_C	30693.6	28962.1	25343	31433.1	21465.7	22647.5		0.0171879	0.00979459
rs6757376	rs6757376_G	93773.4	78543.9	72431	87271.9	62417.3	64224.5
rs6760842	rs6760842_C	7189.35	4586.01	4049.34	4764.28	4793.25	5986.53		0.10563	-0.101007
rs6760842	rs6760842_T	22408.6	16269	14645.7	17592.7	17113.7	20397.5
rs684232	rs684232_C	1429.91	1363.47	1149.73	1342.77	1339.93	1605.3		0.124647	-0.0709958
rs684232	rs684232_T	45299.1	40079.5	35005.3	44021.2	44548.1	48248.7
rs6932847	rs6932847_A	4146	1331.81	2170.46	1093.81	2742.99	3006.31	yes	-0.0262941	-0.291587
rs6932847	rs6932847_G	6219	4379.19	4241.54	3695.19	5549.01	6081.69	yes
rs6934121	rs6934121_T	5539.82	2918.5	2949.54	2215.86	4486.56	4615.31	yes	0.131724	-0.209565
rs6934121	rs6934121_C	5533.18	3568.5	3829.46	3117.14	5404.44	5389.69	yes
rs7077275	rs7077275_C	44222.3	38925.5	38236.6	41968.3	28857.7	30671.7		-0.0756945	-0.0191182
rs7077275	rs7077275_T	70313.7	65348.5	55114.4	70940.7	44721.3	47096.3
rs7109219	rs7109219_A	6039.43	2983.76	4008.78	3008.64	1089.92	1160.87	yes	-0.363329	0.412543
rs7109219	rs7109219_G	461.571	889.241	217.216	549.355	103.075	129.129	yes
rs7123299	rs7123299_G	143.963	84.952	177.955	425.876	12900.2	14767.5	yes	-2.3771	-1.78036	yes	yes
rs7123299	rs7123299_A	309.037	475.048	375.045	1039.12	7703.84	9722.53	yes			yes	yes	ASCL2
rs7123418	rs7123418_A	313.005	419.029	404.04	901.029	7007.58	8750.08	yes	2.51112	2.03881	yes	yes	ASCL2
rs7123418	rs7123418_C	148.995	59.9708	141.96	371.971	12366.4	13737.9	yes			yes	yes
rs72853920	rs72853920_C	5435.16	5299.65	3833.91	6576.53	3217.77	3811.8	yes	0.624619	0.562128	yes	yes	ASCL2
rs72853920	rs72853920_T	23801.8	19546.3	19055.1	20986.5	19865.2	21874.2	yes			yes	yes
rs72853963	rs72853963_A	45000	33358	21622.7	31366.8	21137.8	20959.8	yes	0.380764	0.268806
rs72853963	rs72853963_G	104900	78282	73422.3	64351.2	64371.2	64590.2	yes
rs7463326	rs7463326_A	14801.4	15661.9	11727.3	12094.6	6524.32	6946.78	yes	0.727331	0.394066	yes	yes	PCAT1
rs7463326	rs7463326_G	49580.6	45043.1	43098.7	43615.4	33428.7	33231.2	yes			yes	yes
rs75056606	rs75056606_G	0	16818.2	11269.4	0	11779.8	10867.5		-0.81829	-1.03811	yes
rs75056606	rs75056606_T	0	104176	79539.6	0	82761.2	74703.5				yes
rs75559690	rs75559690_C	3880.85	3698.8	2986.67	3585.35	3266.44	4162.06	yes	0.471973	0.558725
rs75559690	rs75559690_T	21303.1	18896.2	14287.3	17730.6	23976.6	29813.9	yes
rs7561919	rs7561919_C	8745.63	5812.91	5184.84	5786.17	4759.41	5476.05		0.464644	0.246537
rs7561919	rs7561919_T	53412.4	38291.1	38022.2	38722.8	41628.6	45463.9
rs7570882	rs7570882_A	21789.8	13288.4	12294.8	12594	13991.8	15072.3		0.398155	0.214172
rs7570882	rs7570882_G	56170.2	37566.6	38073.2	39772	49723.2	54674.7
rs7587231	rs7587231_T	87413.2	88467.8	71600.3	90937.2	73974.3	76200		-0.0671868	-0.0917078
rs7587231	rs7587231_C	140107	124246	109529	133212	105706	107017
rs759399	rs759399_C	42828.4	29362.4	34187.5	40199.8	15431.2	13737.8	yes	-0.199818	-0.0273495
rs759399	rs759399_T	26038.6	19347.6	19744.5	19746.2	8496.83	7156.2	yes
rs7598417	rs7598417_G	19850.3	15797.4	12360.7	16276.3	18672.2	21132.5	yes	0.0835964	0.00891194
rs7598417	rs7598417_C	115186	102270	75741.3	107687	121090	135289	yes
rs7600820	rs7600820_G	88652.3	76253.8	70332.5	91711	67118.6	71922.6		-0.0190353	-0.0628412
rs7600820	rs7600820_A	150432	118271	116374	142365	107351	110298
rs7605461	rs7605461_A	42451.4	23599.8	29367.2	21295.9	47212	46546.3	yes	-0.507896	-0.571926
rs7605461	rs7605461_G	37224.6	28996.2	25524.8	28426.1	33978	32965.7	yes
rs7606177	rs7606177_C	0	0	0	5987.17	61828.2	60559.6			-2.83216	yes
rs7606177	rs7606177_G	0	0	0	51915.8	148472	147477				yes
rs7740824	rs7740824_T	75515.1	68891	62297.9	65796.2	24567.3	28733.9	yes	0.203034	0.129239
rs7740824	rs7740824_G	225582	169734	175753	187169	76366.7	89028.1	yes
rs7823297	rs7823297_T	0	12771.2	8801.52	10463.6	12031.5	12636.6		-1.13797	-0.170359	yes
rs7823297	rs7823297_C	0	38559.8	26390.5	31626.4	33013.5	33804.4				yes
rs7844107	rs7844107_A	69038.1	67561.4	50933.9	59716	38008.1	36307.6	yes	0.308565	0.161304
rs7844107	rs7844107_G	162945	164290	138764	140808	112758	102642	yes
rs870183	rs870183_G	0	295.98	0	204.987	30.9981	28		6.46815	0.412417	yes
rs870183	rs870183_A	0	3.0199	0	99.0128	56.0019	36				yes
rs9261447	rs9261447_C	359.993	608.935	412.849	981.74	5598.79	5550.95	yes	-1.175	-1.05126	yes	yes	HCG4B
rs9261447	rs9261447_T	1703.01	3608.07	2583.15	4158.26	13045.2	13531	yes			yes	yes
rs9295829	rs9295829_G	11940.6	6844.46	6550.64	6910.93	4554.21	4910.97	yes	0.263897	0.301819
rs9295829	rs9295829_A	29722.4	21012.5	20892.4	15440.1	15033.8	15907	yes
rs9364554	rs9364554_T	0	158307	147539	183112	143557	197303		-1.01453	0.0160056	yes
rs9364554	rs9364554_C	0	580755	441206	597086	521367	622402				yes
rs9656964	rs9656964_G	7086.82	7040.82	4711.15	5968.15	6297.75	7136.84		0.122782	-0.111336
rs9656964	rs9656964_C	21215.2	19270.2	15344.8	19449.9	19608.3	21525.2
Total		8504228	8301018	7327324	8622232	7.57739e+06	7765993
