# Supplementary material for: High-throughput screening of prostate cancer risk loci by single nucleotide polymorphisms sequencing
Source: Nat Commun. 2018 May 22;9:2022. doi: 10.1038/s41467-018-04451-x (PMC5964124; doi:10.1038/s41467-018-04451-x)
Supplement: Supplementary file 8 — Supplementary Data 5 [file 41467_2018_4451_MOESM8_ESM.xlsx]

## Sheet: Time and cost estimation
Supplementary Data 5. Time and cost estimation for 20 SNPs-seq tests.
Time estimation after candidate SNPs are selected
Week 1: oligo synthesis, cell culture and nuclear extract preparation
Week 2-3: oligo preparation, oligo-protein binding and sequencing library preparation
Week 4: sequencing and data analysis
Cost estimation for 374 SNPs in 20 assays (excluding labor)
Company	Cat. No.	Reagents	Q	Price (USD)	Total items	Cost per 20 tests
Signosis	A-1002	A-1002, Transcription Factor Activation Profiling columns and column buffers: 20 columns, filter wash buffer, filter binding buffer, and elution buffer.	1	350	20 columns	350
IDT	NA	4 plate oligos (384 well plate, 1,510 oligo, 21 nt length)	1	2581.8	25 ul per oligo	2581.8
Pierce Biotechnology	78833	NE-PER Nuclear and Cytoplasmic Extraction Reagents	1	219	15,000 ul	87.6
Zymo Research	D4060	Oligo Clean & Concentrator (50 Preps)	1	97	50 columns	38.8
Life Technologies	Q32851	Qubit dsDNA HS Assay Kits	1	89	250 ul	21.36
Rubicon Genomics	R400427	ThruPLEX DNA-seq 48S Kit	1	1920	48 Rxns	800
Beckman Coulter Life Sciences	A63881	Agencourt AMPure XP	1	1190	60,000 ul	29.75
Illumina	HiSeq 2500 sequencer	50bp single read kit	1	1600	48	1600
					Total cost	5509.31
					Cost per SNP	14.7308
